# Supplementary material for: Comparative genomic analysis of Escherichia coli isolated from cases of bovine clinical mastitis and the dairy farm environment
Source: Microb Genom. 2025 Jun 24;11(6):001436. doi: 10.1099/mgen.0.001436 (PMC12211228; doi:10.1099/mgen.0.001436)
Supplement: Uncited Table S1. [file mgen-11-01436-s001.xlsx]

## Sheet: Metadata
barcode	Herd	Animal_Unique_ID	quarter	DateSampleTaken	SampleType	DIM	MastitisScore	LactNumber
10109199	101	112	RF	2007-08-03	M1	0	2	7
10117996	101	101	LF	2008-09-04	M1	1	2	5
10208472	102	157	LR	2007-08-27	M1	219	2	4
10209356	102	24	LR	2007-11-02	M1	76	3	2
10213407	102	139	RF	2008-04-30	M2	201	NA	4
10216675	102	144	LF	2008-08-31	M1	15	2	5
10407462	104	25	RR	2007-06-28	M1	47	2	3
10415566	104	32	RF	2008-06-09	M1	7	3	8
10417409	104	87	LR	2008-07-15	M2	55	NA	3
10700396	107	99	RR	2007-03-16	M1	2	2	9
10703014	107	7	LR	2007-06-11	M2	86	NA	2
10709818	107	82	LR	2007-08-29	M1	30	2	3
10715833	107	64	LR	2008-06-19	M3	289	NA	2
10800294	108	54	RR	2007-03-13	M2	255	2	3
10816417	108	5	LF	2008-11-05	M1	65	3	3
11211990	112	114	RF	2008-03-18	M1	95	2	1
11603481	116	6	LF	2007-05-03	M1	88	2	2
11800057	118	18	RR	2007-02-24	M1	36	2	7
11902638	119	4	RF	2007-06-04	M1	110	3	1
11909132	119	58	RF	2007-08-04	M1	348	2	2
20108939	201	15	LF	2007-08-30	M1	128	2	2
20202040	202	107	RF	2007-05-13	M1	194	3	4
20214326	202	110	LF	2008-07-04	M1	3	2	2
20216764	202	165	LR	2008-08-17	M1	1	2	1
20309619	203	169	LF	2007-10-10	M1	145	3	5
20309640	203	113	LR	2007-10-27	M1	122	3	3
20314330	203	246	LF	2008-06-03	M1	153	3	1
20316198	203	275	RR	2008-08-04	M1	8	3	1
20508456	205	38	LR	2007-11-25	M1	161	3	3
20510930	205	81	RR	2008-04-24	M2	54	2	7
20814168	208	112	LR	2008-07-05	M1	51	2	1
21002809	210	42	RR	2007-05-06	M1	65	3	2
21003035	210	80	LR	2007-05-26	M1	85	3	2
21007859	210	29	RF	2007-08-17	M1	75	3	2
21012853	210	201	LR	2008-06-05	M1	66	2	1
21012914	210	70	LR	2008-06-15	M1	170	3	3
21013690	210	93	RR	2008-06-24	M1	52	3	3
21014604	210	31	LR	2008-07-23	M1	52	2	3
21017438	210	110	LF	2008-10-17	M1	108	3	4
21105562	211	44	RF	2007-08-04	M1	150	3	3
21202100	212	29	RF	2007-06-29	M1	181	3	2
21207914	212	9	LF	2007-09-29	M1	39	3	4
21210525	212	11	RF	2008-05-07	M1	44	3	2
21211973	212	12	LR	2008-06-21	M1	285	3	2
21212574	212	20	RF	2008-07-30	M3	226	1	4
21215100	212	57	RF	2008-10-03	M1	340	3	1
21309335	213	47	RR	2007-08-28	M1	146	3	3
21310034	213	68	LR	2007-11-23	M1	35	3	5
21314773	213	4	LF	2008-06-22	M1	255	2	2
21314933	213	30	LR	2008-06-20	M1	137	2	3
21317521	213	87	RF	2008-08-03	M1	333	2	1
21317859	213	85	LR	2008-08-16	M1	1	3	2
21407796	214	113	RR	2007-08-11	M1	0	2	1
21413445	214	81	LF	2008-06-05	M1	2	3	5
21415616	214	111	RR	2008-07-26	M1	7	3	2
21416415	214	149	LR	2008-10-27	M1	42	3	1
21501982	215	11	LF	2007-06-05	M1	264	3	1
21914232	219	6	LF	2008-09-25	M1	179	3	3
21914256	219	4	LR	2008-08-23	M1	122	3	3
22113962	221	50	RF	2008-06-09	M1	99	3	2
22114969	221	32	LR	2008-06-11	M1	82	3	4
22115768	221	73	LF	2008-07-22	M1	182	3	1
22306838	223	55	RR	2007-07-28	M1	152	3	3
22406217	224	84	LF	2007-09-01	M1	55	3	1
22510686	225	49	LR	2007-11-05	M1	202	2	2
22710987	227	73	RF	2008-02-08	M1	63	3	7
22713162	227	78	LR	2008-07-17	M1	82	3	1
30215009	302	124	RF	2008-06-08	M1	136	3	4
30300071	303	12	RR	2007-03-25	M1	67	2	1
30415454	304	881	LR	2008-07-16	M1	84	3	2
30800472	308	137	RR	2007-02-23	M1	19	3	2
30810358	308	180	LR	2008-02-04	M1	54	3	2
30812765	308	93	LR	2008-03-17	M1	77	3	2
31209373	312	318	LF	2007-09-13	M1	81	2	5
31313964	313	140	RR	2008-04-10	M2	28	NA	1
31412124	314	93	LF	2008-03-13	M1	47	2	2
31501194	315	291	RR	2007-04-17	M1	79	2	2
31709637	317	480	RR	2007-09-26	M1	65	3	2
31716253	317	476	RF	2008-08-03	M1	42	3	3
31716895	317	484	LR	2008-09-17	M1	155	3	2
31801812	318	334	RR	2007-04-14	M1	118	3	2
31909860	319	33	LR	2007-11-16	M1	108	2	2
32009354	320	178	LR	2007-08-26	M1	85	3	4
32016505	320	236	RF	2008-06-30	M1	237	2	2
32107654	321	101	LF	2007-08-13	M1	73	2	2
32309478	323	344	RF	2007-09-29	M1	172	3	2
32400021	324	277	RF	2007-03-01	M1	61	3	5
32608571	326	115	LR	2007-06-22	M1	88	3	3
32608632	326	178	RF	2007-07-10	M1	87	3	1
32708899	327	317	LF	2007-10-31	M3	293	NA	2
40115481	401	38	LR	2008-07-22	M1	188	1	5
40202761	402	16	LR	2007-05-07	M3	60	1	3
40317434	403	49	RR	2008-11-22	M1	97	1	8
40611099	406	103	RR	2007-08-30	M2	64	NA	4
40611716	406	109	LF	2007-11-26	M1	119	3	4
40614038	406	164	RF	2008-02-21	M1	158	3	2
40706726	407	83	RF	2007-07-26	M1	230	2	2
40709628	407	149	RF	2008-01-19	M1	9	3	5
40714004	407	160	LR	2008-04-07	M3	94	NA	4
40717203	407	228	RR	2008-07-11	M1	22	3	2
40810751	408	132	RF	2007-10-25	M1	73	3	2
40816739	408	164	LF	2008-06-01	M1	40	3	1
40910260	409	14	RF	2007-12-13	M1	192	2	2
41100011	411	25	LR	2007-04-08	M1	127	2	2
41207659	412	64	RR	2007-07-30	M1	2	3	1
41300398	413	67	LF	2007-05-06	M1	148	3	5
41505922	415	9	LF	2007-07-09	M1	86	3	5
41514177	415	66	RR	2008-04-09	M1	89	3	2
41602577	416	64	RF	2007-04-19	M1	396	3	1
41613979	416	128	LR	2008-05-05	M3	93	NA	1
41701140	417	52	RF	2007-05-13	M1	237	3	3
41809617	418	38	RF	2008-08-17	M1	200	3	4
41810132	418	26	LR	2008-02-11	M1	46	2	3
SampleType
M1: on the day of the mastitis diagnosis
M2: 2-3 weeks after onset of CM
M3: 4-5 weeks after onset of CM
MastitisScore
1: abnormal milk
2 : abnormal, swollen quarter
3: abnormal milk, swollen quarter and sick cow
NA: not available

## Sheet: Genome information
Strain	Isolation country	Source	Strain type	Genome size (Mbp)	Coverage (x)	Number of contigs	Sequence Type	O serotype	H serotype	Plasmid (PlasmidFinder)	Number of predicted genomic islands (IslandViewer 4)	Accession number
10213407	Canada	Mastitis	MPEC	4.9	121.687	88	10	O29	H10	Col440I_1, IncFIB(AP001918)_1, IncFIC(FII)_1, IncX1_4	27	JAASMI000000000
10407462	Canada	Mastitis	MPEC	4.7	81.8932	76	10	O129	H11	IncFIB(pB171)_1_pB171, IncY_1	30	JAASQD000000000
10415566	Canada	Mastitis	MPEC	4.9	50.5923	92	10	O29	H10	Col440I_1, IncFIB(AP001918)_1, IncFIC(FII)_1, IncX1_4	28	JAASLZ000000000
10417409	Canada	Mastitis	MPEC	4.9	82.8244	86	10	O29	H10	Col440I_1, IncFIC(FII)_1, IncX1_4	27	JAASOG000000000
10709818	Canada	Mastitis	MPEC	4.8	85.8389	56	10	O71	H12	IncFIB(AP001918)_1, IncFIC(FII)_1, p0111_1	35	JAASNE000000000
10816417	Canada	Mastitis	MPEC	4.7	360.226	81	10	O129	H11	IncFIB(pB171)_1_pB171, IncY_1	26	JAASOM000000000
11211990	Canada	Mastitis	MPEC	4.8	33.2793	45	10	O74	H39	IncFIA_1, IncFIB(AP001918)_1, IncFIC(FII)_1	32	JAASMS000000000
11902638	Canada	Mastitis	MPEC	4.7	184.115	110	10	O4	H54	ColpVC_1, IncY_1	30	JAASLN000000000
21012853	Canada	Mastitis	MPEC	4.8	204.649	66	10	Onovel2	H27	IncY_1	27	JAASMJ000000000
21211973	Canada	Mastitis	MPEC	4.8	55.153	76	10	ND	H25	IncY_1	26	JAASOA000000000
21314773	Canada	Mastitis	MPEC	4.8	86.72	78	10	O180	H10	-	27	JAASPG000000000
21314933	Canada	Mastitis	MPEC	4.7	46.1718	64	10	OgN12	H32	IncFIA_1, IncFIB(pB171)_1_pB171	28	JAASPF000000000
21407796	Canada	Mastitis	MPEC	4.7	52.4501	48	10	O70	H32	Col440I_1	27	JAASPW000000000
21415616	Canada	Mastitis	MPEC	4.8	44.1331	82	10	O5	H4	IncFIA_1, IncFIB(AP001918)_1, IncFIC(FII)_1	25	JAASPC000000000
21416415	Canada	Mastitis	MPEC	4.7	59.2865	79	10	Onovel3	H4	-	20	JAASOQ000000000
21914232	Canada	Mastitis	MPEC	4.8	61.5454	91	10	Onovel3	H21	IncFIA_1, IncFIB(pB171)_1_pB171	21	JAASOK000000000
22113962	Canada	Mastitis	MPEC	4.6	92.7238	80	10	O129	H11	IncFIB(pB171)_1_pB171, IncX1_1	26	JAASMQ000000000
22115768	Canada	Mastitis	MPEC	4.6	56.18	56	10	O66	H25	IncFIB(AP001918)_1, IncFIC(FII)_1	26	JAASPH000000000
30415454	Canada	Mastitis	MPEC	4.8	87.9337	54	10	O160	H12	IncFIA_1, IncFIB(AP001918)_1, IncFIC(FII)_1	26	JAASLR000000000
31313964	Canada	Mastitis	MPEC	4.9	46.5809	66	10	OgN12	H32	IncFII_1	25	JAASMH000000000
32009354	Canada	Mastitis	MPEC	4.7	61.5108	68	10	O9	H9	IncY_1	22	JAASNL000000000
32107654	Canada	Mastitis	MPEC	4.5	57.3691	88	10	O32	H19	-	25	JAASNH000000000
32400021	Canada	Mastitis	MPEC	5.1	235.433	76	10	O28ab	H43	IncFIB(AP001918)_1, IncFIC(FII)_1, IncI1_1_Alpha	30	JAASMO000000000
40115481	Canada	Mastitis	MPEC	4.8	112.876	41	10	O32	H37	IncFIA_1, IncFIB(AP001918)_1, IncFIC(FII)_1	31	JAASOE000000000
40810751	Canada	Mastitis	MPEC	4.6	62.6257	46	10	Onovel9	H21	Col156_1	26	JAASPU000000000
22713162	Canada	Mastitis	MPEC	4.5	79.1078	67	48	Onovel6	H11	-	25	JAASNY000000000
10715833	Canada	Mastitis	MPEC	4.8	77.5656	41	56	O113	H21	IncFIA_1, IncFIB(AP001918)_1, IncI2_1_Delta	22	JAASMC000000000
10700396	Canada	Mastitis	MPEC	5.2	53.2558	96	58	O117	H16	IncFIB(AP001918)_1, IncI1_1_Alpha, IncI2_1_Delta, IncX4_2	32	JAASNU000000000
10703014	Canada	Mastitis	MPEC	5.1	274.805	103	58	O21	H21	ColpVC_1, IncI1_1_Alpha	24	JAASLP000000000
11800057	Canada	Mastitis	MPEC	4.9	25.8738	122	58	O9	H25	IncFIB(AP001918)_1, IncFII_1, IncI_Gamma_1	29	JAASNR000000000
21002809	Canada	Mastitis	MPEC	5.1	77.7807	104	58	O21	H21	ColpVC_1, IncI1_1_Alpha	27	JAASLO000000000
30300071	Canada	Mastitis	MPEC	4.9	33.7192	125	58	O8	H25	IncFIB(AP001918)_1	21	JAASNQ000000000
31801812	Canada	Mastitis	MPEC	5.1	48.2585	108	58	O9	H25	IncFIB(AP001918)_1, IncFII_1, IncI1_1_Alpha	30	JAASQE000000000
40611099	Canada	Mastitis	MPEC	4.6	48.9991	51	58	O8	H30	-	17	JAASMX000000000
40714004	Canada	Mastitis	MPEC	4.9	65.5961	81	58	O159	H21	IncFIA(HI1)_1_HI1, IncFIB(K)_1_Kpn3	32	JAASMB000000000
10117996	Canada	Mastitis	MPEC	5.1	50.1807	63	69	O15	H6	Col(MG828)_1, Col156_1, IncA/C2_1	29	JAASMN000000000
21017438	Canada	Mastitis	MPEC	4.8	68.2729	38	69	O17	H18	-	20	JAASON000000000
21105562	Canada	Mastitis	MPEC	4.8	25.4318	61	69	O17	H18	-	21	JAASNO000000000
40910260	Canada	Mastitis	MPEC	4.8	86.72	34	69	O17	H18	-	20	JAASPM000000000
10800294	Canada	Mastitis	MPEC	5	30.5877	60	88	O8	H4	IncFIB(AP001918)_1	24	JAASNV000000000
21013690	Canada	Mastitis	MPEC	5	32.1857	132	88	O8	H4	IncFIA(HI1)_1_HI1, IncFIB(K)_1_Kpn3	29	JAASPD000000000
21914256	Canada	Mastitis	MPEC	5	55.0172	100	88	O8	H4	IncFIA(HI1)_1_HI1, IncFIB(K)_1_Kpn3	26	JAASOJ000000000
32708899	Canada	Mastitis	MPEC	5	165.58	66	88	ND	H12	IncFIB(AP001918)_1, IncFII_1	28	JAASLX000000000
41613979	Canada	Mastitis	MPEC	5.1	103.663	110	88	O8	H4	IncFIA_1, IncFIB(AP001918)_1	30	JAASLU000000000
40816739	Canada	Mastitis	MPEC	4.8	217.334	79	101	O21	H21	IncFIA(HI1)_1_HI1, IncFIB(pB171)_1_pB171	21	JAASOH000000000
20316198	Canada	Mastitis	MPEC	4.9	26.38	112	109	O40	H8	-	29	JAASPJ000000000
41809617	Canada	Mastitis	MPEC	4.8	93.5295	50	162	O8	H19	IncFIA(HI1)_1_HI1, IncFIB(pB171)_1_pB171	18	JAASOC000000000
41514177	Canada	Mastitis	MPEC	4.7	162.635	60	227	ND	H10	-	23	JAASLV000000000
32016505	Canada	Mastitis	MPEC	4.6	102.185	32	295	ND	H11	-	14	JAASML000000000
32309478	Canada	Mastitis	MPEC	4.7	86.8263	44	295	ND	H11	IncY_1	19	JAASPY000000000
21317859	Canada	Mastitis	MPEC	4.9	52.818	79	297	O4	H11	IncFIA_1, IncFIB(AP001918)_1	34	JAASMT000000000
21207914	Canada	Mastitis	MPEC	4.8	135.629	54	345	O134	H21	-	23	JAASPP000000000
40706726	Canada	Mastitis	MPEC	4.7	30.7536	78	398	O8	H20	-	29	JAASNJ000000000
41300398	Canada	Mastitis	MPEC	4.9	141.381	116	398	O8	H20	IncFIA_1, IncFIB(AP001918)_1, IncFII_1	19	JAASLT000000000
21007859	Canada	Mastitis	MPEC	4.5	163.816	53	540	O9	H30	-	19	JAASPX000000000
31909860	Canada	Mastitis	MPEC	4.7	122.426	40	543	O169	H9	-	17	JAASPT000000000
22114969	Canada	Mastitis	MPEC	4.8	61.6622	51	548	O74	H39	IncFIA_1, IncFIB(AP001918)_1	27	JAASPB000000000
22406217	Canada	Mastitis	MPEC	4.8	39.6709	37	548	O74	H39	IncFIA_1, IncFIB(AP001918)_1	26	JAASNA000000000
20214326	Canada	Mastitis	MPEC	4.6	33.0247	56	641	O75	H11	-	17	JAASPK000000000
21210525	Canada	Mastitis	MPEC	5	93.7664	49	662	O17	H45	IncFIB(AP001918)_1, IncFIC(FII)_1	18	JAASLW000000000
21212574	Canada	Mastitis	MPEC	5	86.8967	46	662	O17	H45	IncFIB(AP001918)_1, IncFIC(FII)_1	18	JAASOB000000000
40317434	Canada	Mastitis	MPEC	4.9	27.5833	69	662	O17	H45	IncFIB(AP001918)_1, IncFIC(FII)_1	23	JAASOO000000000
11909132	Canada	Mastitis	MPEC	4.7	102.999	88	685	O93	H30	IncFIA(HI1)_1_HI1, IncFIB(K)_1_Kpn3	26	JAASNB000000000
21501982	Canada	Mastitis	MPEC	4.5	28.7817	85	685	O93	H30	-	18	JAASQG000000000
22510686	Canada	Mastitis	MPEC	5	50.6544	127	731	O15	H40	IncFIB(AP001918)_1, IncFIC(FII)_1, IncX1_1	27	JAASOV000000000
30810358	Canada	Mastitis	MPEC	5	28.848	134	731	O15	H40	IncFIB(AP001918)_1, IncFIC(FII)_1, IncX1_1	28	JAASOZ000000000
30812765	Canada	Mastitis	MPEC	5	45.7058	127	731	O15	H40	IncFIB(AP001918)_1, IncFIC(FII)_1, IncX1_1	29	JAASOX000000000
31501194	Canada	Mastitis	MPEC	4.8	107.711	89	731	O15	H40	IncFIB(AP001918)_1, IncFIC(FII)_1, IncX1_1	25	JAASQF000000000
32608571	Canada	Mastitis	MPEC	4.8	41.9501	90	731	O15	H40	IncFIB(AP001918)_1, IncFIC(FII)_1, IncX1_1	24	JAASLJ000000000
41701140	Canada	Mastitis	MPEC	4.8	114.907	101	731	O15	H40	IncFIB(AP001918)_1, IncFIC(FII)_1	24	JAASME000000000
21012914	Canada	Mastitis	MPEC	4.8	60.7037	51	1049	O66	H10	IncFIB(AP001918)_1	27	JAASLY000000000
30800472	Canada	Mastitis	MPEC	4.7	102.134	50	1049	O8/O32	H10	-	26	JAASLI000000000
20202040	Canada	Mastitis	MPEC	4.9	29.5432	97	1091	O53	H10	IncFIA_1, IncFIB(AP001918)_1,	28	JAASLS000000000
20814168	Canada	Mastitis	MPEC	4.8	105.4	80	1091	O53	H10	IncFIB(pB171)_1_pB171	30	JAASNZ000000000
21014604	Canada	Mastitis	MPEC	4.9	109.032	83	1091	O53	H10	IncFIA_1, IncFIB(AP001918)_1	29	JAASPI000000000
10216675	Canada	Mastitis	MPEC	4.7	91.8694	45	1121	Onovel21	H48	IncFIA_1, IncFIB(AP001918)_1, IncFIC(FII)_1	25	JAASOI000000000
20108939	Canada	Mastitis	MPEC	5	70.9977	69	1121	Onovel21	H48	IncFIA_1, IncFIB(AP001918)_1, IncFII_1, IncI1_1_Alpha	23	JAASMU000000000
20309619	Canada	Mastitis	MPEC	4.7	70.5266	46	1121	Onovel21	H48	IncFIA_1, IncFIB(AP001918)_1,	22	JAASPQ000000000
20309640	Canada	Mastitis	MPEC	4.7	124.074	47	1121	Onovel21	H48	IncFIA_1, IncFIB(AP001918)_1	22	JAASPS000000000
20314330	Canada	Mastitis	MPEC	4.7	86.2987	49	1121	Onovel21	H48	IncFIA_1, IncFIB(AP001918)_1	22	JAASMR000000000
21309335	Canada	Mastitis	MPEC	4.9	102.625	57	1123	O147	H21	IncI2_1_Delta	30	JAASMV000000000
40611716	Canada	Mastitis	MPEC	4.8	39.9152	76	1123	O147	H21	IncFIA(HI1)_1_HI1, IncY_1	25	JAASQC000000000
10208472	Canada	Mastitis	MPEC	4.8	48.1355	58	1125	O139	H19	IncFIB(AP001918)_1, IncFIC(FII)_1	18	JAASNG000000000
10209356	Canada	Mastitis	MPEC	4.9	53.4247	89	1125	O139	H19	IncFIB(AP001918)_1, IncFIC(FII)_1	23	JAASQB000000000
11603481	Canada	Mastitis	MPEC	4.9	41.2121	70	1125	O139	H19	IncFIB(AP001918)_1, IncFIC(FII)_1, IncX1_1	25	JAASNT000000000
20508456	Canada	Mastitis	MPEC	4.9	92.6325	75	1125	O139	H19	IncFIB(AP001918)_1, IncFIC(FII)_1	22	JAASOR000000000
30215009	Canada	Mastitis	MPEC	5.1	32.2906	84	1125	O139	H19	IncFIB(AP001918)_1, IncFIC(FII)_1, IncHI2_1, IncHI2A_1	22	JAASMP000000000
31209373	Canada	Mastitis	MPEC	5.1	65.555	107	1125	O139	H19	IncFIB(AP001918)_1, IncFIC(FII)_1, IncFII(pHN7A8)_1_pHN7A8, IncI1_1_Alpha	25	JAASMW000000000
31412124	Canada	Mastitis	MPEC	4.9	63.982	72	1125	O139	H19	IncFIB(AP001918)_1, IncFIC(FII)_1	25	JAASOY000000000
31709637	Canada	Mastitis	MPEC	4.9	127.076	79	1125	O139	H19	IncFIB(AP001918)_1, IncFIC(FII)_1	23	JAASNC000000000
40614038	Canada	Mastitis	MPEC	5	54.9489	82	1125	O139	H19	IncFIB(AP001918)_1, IncFIC(FII)_1, IncFII(pHN7A8)_1_pHN7A8	22	JAASOW000000000
40717203	Canada	Mastitis	MPEC	4.8	61.8463	64	1125	O139	H19	IncFIB(AP001918)_1, IncFIC(FII)_1	17	JAASOD000000000
21003035	Canada	Mastitis	MPEC	4.7	62.1866	50	1146	O185	H2	-	18	JAASLQ000000000
21317521	Canada	Mastitis	MPEC	5.1	220.565	56	1266	O138	H34	IncFIA_1, IncFIB(AP001918)_1, IncFIC(FII)_1	26	JAASPE000000000
41100011	Canada	Mastitis	MPEC	5	25.4401	48	1301	O80	H45	IncFIA_1, IncFIB(AP001918)_1	25	JAASLL000000000
21202100	Canada	Mastitis	MPEC	4.9	75.3766	50	1408	O129	H30	IncFIA_1, IncFIB(AP001918)_1	23	JAASMY000000000
21310034	Canada	Mastitis	MPEC	4.6	51.6006	63	1415	Onovel13	H34	IncFIA_1, IncFIB(pB171)_1_pB171	24	JAASPO000000000
40709628	Canada	Mastitis	MPEC	4.7	44.022	105	1415	O108	H34	-	29	JAASPN000000000
40202761	Canada	Mastitis	MPEC	5.1	163.332	149	1421	O9	H4	IncB/O/K/Z_2, IncFIA_1, IncFIB(AP001918)_1	31	JAASLK000000000
31716253	Canada	Mastitis	MPEC	4.7	67.3299	92	1495	O133	H4	IncFIA(HI1)_1_HI1, IncFIB(K)_1_Kpn3	28	JAASMK000000000
31716895	Canada	Mastitis	MPEC	4.7	76.9743	90	1495	O133	H4	IncFIA(HI1)_1_HI1, IncFIB(K)_1_Kpn3	25	JAASOL000000000
21413445	Canada	Mastitis	MPEC	4.9	96.2797	68	1613	O8	H21	IncFIB(AP001918)_1	26	JAASMG000000000
41207659	Canada	Mastitis	MPEC	5.2	52.581	127	2217	O76	H21	IncFIA_1, IncFIB(AP001918)_1, IncI_Gamma_1, IncX1_1	29	JAASNK000000000
22306838	Canada	Mastitis	MPEC	4.6	22.8586	86	2325	O66	H25	-	25	JAASNP000000000
21215100	Canada	Mastitis	MPEC	4.6	22.335	132	4087	O127	H4	Col440II_1	24	JAASOP000000000
22710987	Canada	Mastitis	MPEC	5	122.306	40	4260	O54	H14	Col156_1, IncFIB(AP001918)_1, IncY_1	26	JAASOS000000000
20510930	Canada	Mastitis	MPEC	5	28.9223	102	5901	O84	H2	IncFIA(HI1)_1_HI1, IncFIB(AP001918)_1, IncFIC(FII)_1	29	JAASMF000000000
32608632	Canada	Mastitis	MPEC	4.6	53.5676	93	8076	ND	H34	Col440I_1, IncFIA(HI1)_1_HI1, IncFIB(K)_1_Kpn3	25	JAASNW000000000
41505922	Canada	Mastitis	MPEC	4.8	67.7096	55	9334	O54	H2	IncFIB(AP001918)_1, IncFIC(FII)_1	25	JAASNS000000000
41602577	Canada	Mastitis	MPEC	5	53.8835	114	9355	O9	H25	IncFIB(AP001918)_1, IncFII_1	29	JAASMM000000000
10109199	Canada	Mastitis	MPEC	4.8	43.8138	40	ND	O74	H39	IncFIB(AP001918)_1, IncFIC(FII)_1	27	JAASND000000000
20216764	Canada	Mastitis	MPEC	4.8	119.66	28	ND	ND	H23	-	19	JAASPL000000000
41810132	Canada	Mastitis	MPEC	5.3	57.9845	115	ND	O8	H2	IncFIA(HI1)_1_HI1, IncFIB(AP001918)_1, IncFIC(FII)_1, IncI_Gamma_1, IncX1_1	31	JAASPA000000000
