# Supplementary material for: Comparative genomic analysis of Escherichia coli isolated from cases of bovine clinical mastitis and the dairy farm environment
Source: Microb Genom. 2025 Jun 24;11(6):001436. doi: 10.1099/mgen.0.001436 (PMC12211228; doi:10.1099/mgen.0.001436)
Supplement: Uncited Table S2. [file mgen-11-01436-s002.xlsx]

## Sheet: Genome data
Strain name	Year of Isolation	Country	Host	Source	Genome size (Mbp)	Coverage (x)	No. of contigs	Sequence Type	O serotype	H serotype	Plasmid (PlasmidFinder)	Accession No.	Sequencing Technology	Assembly method	References
12-1BK	2018	USA	bovine	feces	5.2	89	151	325	O15	H16	IncB/O/K/Z_2, IncFIB(AP001918)_1	BHZO00000000	Illumina MiSeq	Platanus v. 1.2.2	Arimizu et al., 2019
13-1BK	2018	USA	bovine	feces	5.3	75	157	300	O108	H25	Col156_1, IncFIB(AP001918)_1, p0111_1	BHZP00000000	Illumina MiSeq	Platanus v. 1.2.2	Arimizu et al., 2019
14-1BK	2018	USA	bovine	feces	4.9	109	153	10	O129	H11	IncY_1, IncFIB(pB171)_1_pB171	BHZQ00000000	Illumina MiSeq	Platanus v. 1.2.2	Arimizu et al., 2019
16-1BK	2018	USA	bovine	feces	5	102	212	10	O129	H11	IncY_1, IncFIB(pB171)_1_pB171	BHZS00000000	Illumina MiSeq	Platanus v. 1.2.2	Arimizu et al., 2019
16-B15-A	2010	France	bovine	feces	5.3	59	71	5022	O17	H18	IncFIB(AP001918)_1	BIBZ00000000	Illumina MiSeq	Platanus v. 1.2.2	Arimizu et al., 2019
17-B22-A	2010	France	bovine	feces	5	67	94	109	O8	H8	x	BICA00000000	Illumina MiSeq	Platanus v. 1.2.2	Arimizu et al., 2019
18-B32-A	2010	France	bovine	feces	4.8	77	73	164	O45	H42	IncFIA_1, IncFIB(AP001918)_1	BICB00000000	Illumina MiSeq	Platanus v. 1.2.2	Arimizu et al., 2019
19-1BK	2018	USA	bovine	feces	4.9	98	53	1423	O140	H21	IncHI2A_1, IncHI2_1	BHZV00000000	Illumina MiSeq	Platanus v. 1.2.2	Arimizu et al., 2019
19-B39-A	2010	France	bovine	feces	4.9	60	90	641	-	H32	IncFIC(FII)_1, IncFIB(AP001918)_1, IncFII(pHN7A8)_1_pHN7A8	BICC00000000	Illumina MiSeq	Platanus v. 1.2.2	Arimizu et al., 2019
20-B54-A	2010	France	bovine	feces	5.1	63	76	132	O149	H1	IncFIC(FII)_1, IncFIB(AP001918)_1	BICD00000000	Illumina MiSeq	Platanus v. 1.2.2	Arimizu et al., 2019
2-1BK	2018	USA	bovine	feces	5	95	58	88*	O8	H11	IncHI2A_1, IncHI2_1	BHZY00000000	Illumina MiSeq	Platanus v. 1.2.2	Arimizu et al., 2019
27-1BK	2018	USA	bovine	feces	5.1	84	61	351	O18	H7	IncFIB(AP001918)_1, IncHI2A_1, IncHI2_1	BIAE00000000	Illumina MiSeq	Platanus v. 1.2.2	Arimizu et al., 2019
28-1BK	2018	USA	bovine	feces	5.4	112	171	20	O10	H2	IncHI2A_1, IncFIB(AP001918)_1, IncHI2_1	BIAF00000000	Illumina MiSeq	Platanus v. 1.2.2	Arimizu et al., 2019
3-1BK	2018	USA	bovine	feces	4.7	89	70	278	O153/O178	H7	IncFIB(AP001918)_1	BIAJ00000000	Illumina MiSeq	Platanus v. 1.2.2	Arimizu et al., 2019
32-1BK	2018	USA	bovine	feces	5.1	74	63	1642	O7	H7	Col440I_1, IncHI2A_1, IncFIB(AP001918)_1, IncHI2_1	BIAK00000000	Illumina MiSeq	Platanus v. 1.2.2	Arimizu et al., 2019
35-1BK	2018	USA	bovine	feces	5.4	87	191	11	O157	H7	IncFIB(AP001918)_1	BIAN00000000	Illumina MiSeq	Platanus v. 1.2.2	Arimizu et al., 2019
36-1BK	2018	USA	bovine	feces	5.2	153	77	937	O43	H2	IncHI2_1, IncHI2A_1, IncFIB(AP001918)_1, IncI1_1_Alpha, IncFIA_1	BIAO00000000	Illumina MiSeq	Platanus v. 1.2.2	Arimizu et al., 2019
39-1BK	2018	USA	bovine	feces	5.2	71	162	17	O103	H2	p0111_1	BIAR00000000	Illumina MiSeq	Platanus v. 1.2.2	Arimizu et al., 2019
40-1BK	2018	USA	bovine	feces	5.2	110	88	2473	O168	H28	IncB/O/K/Z_2, IncFIC(FII)_1, IncFIB(AP001918)_1, IncI2_1_Delta, IncHI2A_1, IncFIA_1, IncHI2_1	BIAS00000000	Illumina MiSeq	Platanus v. 1.2.2	Arimizu et al., 2019
45-1BK	2018	USA	bovine	feces	5	84	85	58	O155	H21	ColpVC_1, IncFIA_1, IncFIB(AP001918)_1, IncY_1, IncFIC(FII)_1	BIAY00000000	Illumina MiSeq	Platanus v. 1.2.2	Arimizu et al., 2019
5-1BK	2018	USA	bovine	feces	5.1	104	67	-	O171	H28	IncHI2A_1, IncFIB(AP001918)_1, IncHI2_1	BIAZ00000000	Illumina MiSeq	Platanus v. 1.2.2	Arimizu et al., 2019
56-K145-A	2011	France	bovine	feces	4.7	59	76	10	O159	H4	IncFIC(FII)_1, IncFIB(AP001918)_1	BIDM00000000	Illumina MiSeq	Platanus v. 1.2.2	Arimizu et al., 2019
57-K120-A	2011	France	bovine	feces	4.9	73	65	642	O105	H4	IncFIA_1, IncFIB(AP001918)_1	BIDN00000000	Illumina MiSeq	Platanus v. 1.2.2	Arimizu et al., 2019
58-K131-A	2011	France	bovine	feces	4.9	70	48	101	O82	H8	IncI_Gamma_1, IncFIB(AP001918)_1	BIDO00000000	Illumina MiSeq	Platanus v. 1.2.2	Arimizu et al., 2019
59-K139-A	2011	France	bovine	feces	5.1	68	108	58	O88	H25	IncFIC(FII)_1, IncFIB(AP001918)_1, IncI2_1	BIDP00000000	Illumina MiSeq	Platanus v. 1.2.2	Arimizu et al., 2019
6-1BK	2018	USA	bovine	feces	5.3	107	129	58	O109	H21	IncFII_1, IncY_1, IncFIA_1	BIBA00000000	Illumina MiSeq	Platanus v. 1.2.2	Arimizu et al., 2019
61-K142-A	2011	France	bovine	feces	4.9	71	70	906	O150	H47	IncFIA_1, IncFIB(AP001918)_1	BIDR00000000	Illumina MiSeq	Platanus v. 1.2.2	Arimizu et al., 2019
62-L26-A	2011	France	bovine	feces	4.8	73	67	442	O146	H47	IncFIB(AP001918)_1	BIDS00000000	Illumina MiSeq	Platanus v. 1.2.2	Arimizu et al., 2019
63-L27-A	2011	France	bovine	feces	5.2	65	80	-	O11	H15	IncFIB(AP001918)_1, IncFIC(FII)_1	BIDT00000000	Illumina MiSeq	Platanus v. 1.2.2	Arimizu et al., 2019
65-L97-A	2011	France	bovine	feces	5.1	66	81	388	O149	H2	IncFIB(AP001918)_1, IncFIC(FII)_1	BIDV00000000	Illumina MiSeq	Platanus v. 1.2.2	Arimizu et al., 2019
66-L112-A	2011	France	bovine	feces	4.8	68	97	101	Onovel3	H7	IncFIC(FII)_1, IncFIB(AP001918)_1	BIDW00000000	Illumina MiSeq	Platanus v. 1.2.2	Arimizu et al., 2019
67-L119-A	2011	France	bovine	feces	5.2	69	99	675	O76	H19	IncFIC(FII)_1, IncFIB(AP001918)_1	BIDX00000000	Illumina MiSeq	Platanus v. 1.2.2	Arimizu et al., 2019
AF103	2013	Israel	bovine	cowshed 8 second lactation	5.1	30	419	327	O156	H8	IncFIB(AP001918)_1	MIVZ00000000	Illumina MiSeq	CLC Genomics Workbench v. 6.5.2	Blum et al., 2018
AF83	2013	Israel	bovine	milking waiting area	4.8	30	110	906	O150	H8	IncFIB(AP001918)_1	MIVT00000000	Illumina MiSeq	CLC Genomics Workbench v. 6.5.2	Blum et al., 2018
AF84	2013	Israel	bovine	cowshed	4.8	30	102	101	O102	H6	IncFIB(AP001918)_1, IncFIA_1	MIVU00000000	Illumina MiSeq	CLC Genomics Workbench v. 6.5.2	Blum et al., 2018
AF85	2013	Israel	bovine	cowshed	5.3	30	109	5437	O91	H7	IncFIB(AP001918)_1, IncFIC(FII)_1, IncI1_1_Alpha	MIVV00000000	Illumina MiSeq	CLC Genomics Workbench v. 6.5.2	Blum et al., 2018
AF90	2013	Israel	bovine	milking room	4.9	30	143	278	-	H7	IncFIB(AP001918)_1, IncI1_1_Alpha	MIVW00000000	Illumina MiSeq	CLC Genomics Workbench v. 6.5.2	Blum et al., 2018
AF94	2013	Israel	bovine	cowshed primiparous	4.9	30	181	-	O54	H16	IncFIA_1, IncFIB(AP001918)_1, IncI1_1_Alpha	MIVX00000000	Illumina MiSeq	CLC Genomics Workbench v. 6.5.2	Blum et al., 2018
AF97	2013	Israel	bovine	cowshed 7 multiparous	4.9	30	123	441	-	H10	Col440I_1, IncFIB(AP001918)_1	MIVY00000000	Illumina MiSeq	CLC Genomics Workbench v. 6.5.2	Blum et al., 2018
BE1485	2015	Belgium	bovine	feces	5.1	71	229	7864	-	H8	IncI_Gamma_1, Col156_1	BFFU00000000	Illumina MiSeq	Platanus v. 1.2.2	Arimizu et al., 2019
BE1806	2015	Belgium	bovine	feces	4.6	33	205	10	O129	H11	IncFIB(pB171)_1_pB171	BFFV00000000	Illumina MiSeq	Platanus v. 1.2.2	Arimizu et al., 2019
BE2125	2015	Belgium	bovine	feces	4.8	122	59	1727	Onovel15	H10	IncB/O/K/Z_4	BFFX00000000	Illumina MiSeq	Platanus v. 1.2.2	Arimizu et al., 2019
BE235	2015	Belgium	bovine	feces	4.8	32	207	40	O39	H21	IncI1_1_Alpha	BFFY00000000	Illumina MiSeq	Platanus v. 1.2.2	Arimizu et al., 2019
BE244	2015	Belgium	bovine	feces	5	31	197	1510	O93	H19	Col156_1	BFFZ00000000	Illumina MiSeq	Platanus v. 1.2.2	Arimizu et al., 2019
BE2454	2015	Belgium	bovine	feces	5.3	85	177	10	O81	H39	IncFII_1, IncFIB(AP001918)_1	BFGA00000000	Illumina MiSeq	Platanus v. 1.2.2	Arimizu et al., 2019
BE2485	2015	Belgium	bovine	feces	4.7	57	88	1431	O8	H19	x	BFGB00000000	Illumina MiSeq	Platanus v. 1.2.2	Arimizu et al., 2019
BE2494	2015	Belgium	bovine	feces	5	75	110	58	O124	H25	IncFIA_1, Col(MG828)_1, IncFIB(AP001918)_1, IncFIC(FII)_1	BFGC00000000	Illumina MiSeq	Platanus v. 1.2.2	Arimizu et al., 2019
BE2525	2015	Belgium	bovine	feces	5.2	28	253	4467	O22-like	H10	IncFIA_1, IncFIB(AP001918)_1, IncI2_1_Delta, IncFIC(FII)_1	BFGD00000000	Illumina MiSeq	Platanus v. 1.2.2	Arimizu et al., 2019
BE2534	2015	Belgium	bovine	feces	4.8	98	83	2035	O93	H19	IncFIA_1, IncFIB(AP001918)_1	BFGE00000000	Illumina MiSeq	Platanus v. 1.2.2	Arimizu et al., 2019
BE2774	2015	Belgium	bovine	feces	4.8	104	96	10	-	H25	IncFIA_1, IncFIB(AP001918)_1	BFGF00000000	Illumina MiSeq	Platanus v. 1.2.2	Arimizu et al., 2019
BE2805	2015	Belgium	bovine	feces	4.7	39	238	7895	-	H2	Col156_1, IncFIB(AP001918)_1	BFGG00000000	Illumina MiSeq	Platanus v. 1.2.2	Arimizu et al., 2019
BE734	2015	Belgium	bovine	feces	5.1	73	116	88	-	H12	IncFIA_1, IncHI2A_1, IncFIB(AP001918)_1, IncHI2_1	BFGN00000000	Illumina MiSeq	Platanus v. 1.2.2	Arimizu et al., 2019
BE845	2015	Belgium	bovine	feces	4.7	43	272	7879	-	H35	x	BFGO00000000	Illumina MiSeq	Platanus v. 1.2.2	Arimizu et al., 2019
BE854	2015	Belgium	bovine	feces	4.9	40	353	1079	O6	H49	IncFIB(AP001918)_1	BFGP00000000	Illumina MiSeq	Platanus v. 1.2.2	Arimizu et al., 2019
BG1	2009	France	bovine	intestine	4.7	123	84	58	O159	H21	x	MOAH00000000	Illumina MiSeq	Platanus v. 1.2.2	Arimizu et al., 2019
BM116	2016	Tanzania	bovine	feces	4.8	82.02	95	6647	O150	H8	IncFIA_1, IncFIB(AP001918)_1, IncFIC(FII)_1	LIUX00000000	Illumina MiSeq	SPAdes v. 3.5.0	Madoshi et al., 2016
BM117	2016	Tanzania	bovine	feces	4.9	85.97	105	6648	O93	H16	IncFIB(AP001918)_1, IncFII_1	LIUY00000000	Illumina MiSeq	SPAdes v. 3.5.0	Madoshi et al., 2016
BM304	2016	Tanzania	bovine	feces	5.5	82.16	250	58	O29	H21	IncFIA_1, IncFIC(FII)_1, IncFIB(AP001918)_1	LIVI00000000	Illumina MiSeq	SPAdes v. 3.5.0	Madoshi et al., 2016
BM321	2016	Tanzania	bovine	feces	4.8	86.54	90	1147	O128	H35	IncFIB(AP001918)_1	LIVJ00000000	Illumina MiSeq	SPAdes v. 3.5.0	Madoshi et al., 2016
BM33	2016	Tanzania	bovine	feces	4.7	90.22	88	5307	OgN12	H32	x	LIUW00000000	Illumina MiSeq	SPAdes v. 3.5.0	Madoshi et al., 2016
BM447	2016	Tanzania	bovine	feces	5	85.38	117	297	O88	H8	Col(MG828)_1, IncFIA(HI1)_1_HI1, ColRNAI_1, IncX1_4, IncFIB(pB171)_1_pB171, IncX9_1	LIVK00000000	Illumina MiSeq	SPAdes v. 3.5.0	Madoshi et al., 2016
BM449	2016	Tanzania	bovine	feces	5	99.33	149	101	O117	H12	IncFIB(AP001918)_1	LIVL00000000	Illumina MiSeq	SPAdes v. 3.5.0	Madoshi et al., 2016
Ec47VL	2014	Brazil	bovine	feces	5	190	102	90	O8	H9	ColRNAI_1, IncFIB(AP001918)_1, IncY_1, IncFIA_1, IncFII(pAMA1167-NDM-5)_1_pAMA1167-NDM-5	LYPE00000000	Illumina MiSeq	Platanus v. 1.2.2	Arimizu et al., 2019
HH-NP001	2014	Japan	bovine	feces	4.7	61	177	10	-	H27	x	BFJP00000000	Illumina MiSeq	Platanus v. 1.2.2	Arimizu et al., 2019
HH-NP002	2014	Japan	bovine	feces	4.8	62	165	398	O37	H4	Col440I_1	BFJQ00000000	Illumina MiSeq	Platanus v. 1.2.2	Arimizu et al., 2019
HH-NP005	2014	Japan	bovine	feces	4.9	58	90	1204	O133	H29	IncY_1	BFJS00000000	Illumina MiSeq	Platanus v. 1.2.2	Arimizu et al., 2019
HH-NP006	2014	Japan	bovine	feces	4.6	59	131	8355	O109	H48	IncI2_1_Delta, IncFIB(AP001918)_1, IncX4_2, IncI1_1_Alpha	BFJT00000000	Illumina MiSeq	Platanus v. 1.2.2	Arimizu et al., 2019
HH-NP007	2014	Japan	bovine	feces	5	61	153	342	O177	H25	IncY_1	BFJU00000000	Illumina MiSeq	Platanus v. 1.2.2	Arimizu et al., 2019
HH-NP008	2014	Japan	bovine	feces	5	71	157	56	-	H21	IncB/O/K/Z_2, IncFIB(AP001918)_1	BFJV00000000	Illumina MiSeq	Platanus v. 1.2.2	Arimizu et al., 2019
HH-NP010	2014	Japan	bovine	feces	4.9	68	114	205	-	H19	IncB/O/K/Z_1, IncFIB(AP001918)_1	BFJW00000000	Illumina MiSeq	Platanus v. 1.2.2	Arimizu et al., 2019
HH-NP013	2014	Japan	bovine	feces	5	66	111	2388	O15	H27	x	BFJX00000000	Illumina MiSeq	Platanus v. 1.2.2	Arimizu et al., 2019
HH-NP033	2014	Japan	bovine	feces	4.9	59	130	4225	O118	H28	IncFIB(AP001918)_1, IncFIC(FII)_1	BFKH00000000	Illumina MiSeq	Platanus v. 1.2.2	Arimizu et al., 2019
HH-P001	2014	Japan	bovine	feces	5.3	79	277	10	O2	H27	IncB/O/K/Z_2, IncFIB(AP001918)_1, IncX4_1	BFKI00000000	Illumina MiSeq	Platanus v. 1.2.2	Arimizu et al., 2019
HH-P022	2014	Japan	bovine	feces	5	75	282	206	O49	ND	Col(MG828)_1, Col156_1, IncFII(pSE11)_1_pSE11	BFKS00000000	Illumina MiSeq	Platanus v. 1.2.2	Arimizu et al., 2019
HH-P025	2014	Japan	bovine	feces	5.1	59	326	2008	-	H2	IncFIA_1, IncFIB(AP001918)_1	BFKT00000000	Illumina MiSeq	Platanus v. 1.2.2	Arimizu et al., 2019
K34	2013	Israel	bovine	cowshed	5.1	30	165	10	O123	H16	IncFIA_1, IncFIB(AP001918)_1, IncI1_1_Alpha	MIWJ00000000	Illumina MiSeq	CLC Genomics Workbench v. 6.5.2	Blum et al., 2018
K51	2013	Israel	bovine	cowshed	4.7	30	100	3234	O174	H8	x	MIWK00000000	Illumina MiSeq	CLC Genomics Workbench v. 6.5.2	Blum et al., 2018
K71	2003	Israel	bovine	feces	5.1	20	106	58	O58	H40	IncFIA_1, IncFIB(AP001918)_1	JTFF00000000	454 GS FLX Titanium	Newbler v. 2.3	Arimizu et al., 2019
KK-NP001	2014	Japan	bovine	feces	4.8	50	196	336	-	H27	IncFIB(AP001918)_1	BFVS00000000	Illumina MiSeq	Platanus v. 1.2.2	Arimizu et al., 2019
KK-NP002	2014	Japan	bovine	feces	4.9	59	247	3489	-	H25	IncI_Gamma_1, IncFIA(HI1)_1_HI1, IncFIB(K)_1_Kpn3, IncFII_1	BFVT00000000	Illumina MiSeq	Platanus v. 1.2.2	Arimizu et al., 2019
KK-NP003	2014	Japan	bovine	feces	5.1	39	204	1706	OgN31	H8	IncI_Gamma_1, IncFIB(AP001918)_1, IncHI2_1, IncHI2A_1	BFVU00000000	Illumina MiSeq	Platanus v. 1.2.2	Arimizu et al., 2019
KK-NP004	2014	Japan	bovine	feces	4.6	58	116	5552	O54	H28	x	BFVV00000000	Illumina MiSeq	Platanus v. 1.2.2	Arimizu et al., 2019
KK-NP005	2014	Japan	bovine	feces	4.9	65	155	38	-	H18	Col(MG828)_1, IncX1_1, IncI2_1	BFVW00000000	Illumina MiSeq	Platanus v. 1.2.2	Arimizu et al., 2019
RiKo 2299/09	2016	Germany	bovine	feces	4.9	67	129	448	O8	H8	IncFIA_1, IncFIB(AP001918)_1, Col156_1	JYKB00000000	Illumina HiScan SQ	SPAdes v. 3.1.1	Leimbach et al., 2017
RiKo 2305/09	2016	Germany	bovine	feces	4.8	70	123	410	O8	H21	IncFIA_1, IncFIB(AP001918)_1	JYPB00000000	Illumina HiScan SQ	SPAdes v. 3.1.1	Leimbach et al., 2017
RiKo 2308/09	2016	Germany	bovine	feces	5.1	72	186	167	Onovel32	H9	IncB/O/K/Z_2, IncFIA_1, IncFIB(AP001918)_1, Col156_1	LCVI00000000	Illumina HiScan SQ	SPAdes v. 3.1.1	Leimbach et al., 2017
RiKo 2331/09	2016	Germany	bovine	feces	4.7	70	59	1614	-	H23	x	LCVJ00000000	Illumina HiScan SQ	SPAdes v. 3.1.1	Leimbach et al., 2017
RiKo 2340/09	2016	Germany	bovine	feces	5	69	204	167	Onovel32	H9	IncFIA_1, IncFIB(AP001918)_1, Col156_1	LAGW00000000	Illumina HiScan SQ	SPAdes v. 3.1.1	Leimbach et al., 2017
RiKo 2351/09	2016	Germany	bovine	feces	5.2	74	252	88	O21	ND	IncFIB(AP001918)_1	LAUC00000000	Illumina HiScan SQ	SPAdes v. 3.1.1	Leimbach et al., 2017
VL115	2013	Israel	bovine	milking waiting area	5.3	30	372	301	O76	H2	IncFIA(HI1)_1_HI1, IncX1_1, IncFII(pSE11)_1_pSE11	MIWW00000000	Illumina MiSeq	CLC Genomics Workbench v. 6.5.2	Blum et al., 2018
VL118	2013	Israel	bovine	cowshed 5	4.7	30	133	58	O171	H21	x	MIWX00000000	Illumina MiSeq	CLC Genomics Workbench v. 6.5.2	Blum et al., 2018
VL119	2013	Israel	bovine	cowshed 5	5.4	30	153	2971*	O121	H46	IncFIC(FII)_1, IncFIB(AP001918)_1, IncI1_1_Alpha	MIWY00000000	Illumina MiSeq	CLC Genomics Workbench v. 6.5.2	Blum et al., 2018
VL122	2013	Israel	bovine	cowshed 9	4.9	30	134	8402	O48	H7	IncFIA_1, IncI2_1, IncFIB(AP001918)_1, IncFIC(FII)_1	MIWZ00000000	Illumina MiSeq	CLC Genomics Workbench v. 6.5.2	Blum et al., 2018
VL123	2013	Israel	bovine	cowshed 9	4.8	30	142	10	O141	H4	IncFIA_1, IncFIB(AP001918)_1	MIXA00000000	Illumina MiSeq	CLC Genomics Workbench v. 6.5.2	Blum et al., 2018
VL128	2013	Israel	bovine	cowshed 10	4.9	30	160	1125	O85	H42	IncFIA_1, IncFIB(AP001918)_1, IncFIC(FII)_1	MIXC00000000	Illumina MiSeq	CLC Genomics Workbench v. 6.5.2	Blum et al., 2018
VL21	2013	Israel	bovine	cowshed 7 multiparous	4.8	30	108	2329	O75	H55	IncFIB(AP001918)_1	MIWR00000000	Illumina MiSeq	CLC Genomics Workbench v. 6.5.2	Blum et al., 2018
VL23	2013	Israel	bovine	cow skin	4.7	30	145	5464	O174	H40	x	MIWS00000000	Illumina MiSeq	CLC Genomics Workbench v. 6.5.2	Blum et al., 2018
VL49	2013	Israel	bovine	cowshed 7 multiparous	4.8	30	138	10	O8	H4	IncFIB(AP001918)_1, IncFII_1	MIWT00000000	Illumina MiSeq	CLC Genomics Workbench v. 6.5.2	Blum et al., 2018
VL66a	2013	Israel	bovine	cowshed	5.2	30	196	4138	O10	H21	IncFIC(FII)_1, IncFIB(AP001918)_1, IncI1_1_Alpha	MIWU00000000	Illumina MiSeq	CLC Genomics Workbench v. 6.5.2	Blum et al., 2018
VL68	2013	Israel	bovine	cowshed	5.1	30	164	4138	O10	H21	IncFIC(FII)_1, IncFIB(AP001918)_1, IncI1_1_Alpha	MIWV00000000	Illumina MiSeq	CLC Genomics Workbench v. 6.5.2	Blum et al., 2018
