# Supplementary material for: Comparative genomic analysis of Escherichia coli isolated from cases of bovine clinical mastitis and the dairy farm environment
Source: Microb Genom. 2025 Jun 24;11(6):001436. doi: 10.1099/mgen.0.001436 (PMC12211228; doi:10.1099/mgen.0.001436)
Supplement: Uncited Table S3. [file mgen-11-01436-s003.xlsx]

## Sheet: MPEC_10_05_2022_1308.results
Gene	Non-unique Gene name	Annotation	Number_pos_present_in	Number_neg_present_in	Number_pos_not_present_in	Number_neg_not_present_in	Sensitivity	Specificity	Odds_ratio	Naive_p	Bonferroni_p	Benjamini_H_p	Max_Pairwise_comparisons	Max_supporting_pairs	Max_opposing_pairs	Best_pairwise_comp_p	Worst_pairwise_comp_p
fecI		putative RNA polymerase sigma factor FecI	110	27	3	73	97.3451	73	99.1358	4.25002e-30	9.6144e-26	3.2048e-26	31	29	3	4.62867e-07	4.64916e-06
fecR		Protein FecR	110	27	3	73	97.3451	73	99.1358	4.25002e-30	9.6144e-26	3.2048e-26	31	29	3	4.62867e-07	4.64916e-06
fecA		Fe(3+) dicitrate transport protein FecA	110	27	3	73	97.3451	73	99.1358	4.25002e-30	9.6144e-26	3.2048e-26	31	29	3	4.62867e-07	4.64916e-06
fecC		Fe(3+) dicitrate transport system permease protein FecC	108	26	5	74	95.5752	74	61.4769	2.10298e-28	4.75737e-24	1.18934e-24	32	28	5	1.93012e-05	0.000113074
fecB		Fe(3+) dicitrate-binding periplasmic protein	106	26	7	74	93.8053	74	43.0989	1.80432e-26	4.08174e-22	5.83106e-23	30	26	7	5.94761e-05	0.00522288
fecD		Fe(3+) dicitrate transport system permease protein FecD	106	26	7	74	93.8053	74	43.0989	1.80432e-26	4.08174e-22	5.83106e-23	30	26	7	5.94761e-05	0.00522288
fecE		Fe(3+) dicitrate transport ATP-binding protein FecE	106	26	7	74	93.8053	74	43.0989	1.80432e-26	4.08174e-22	5.83106e-23	30	26	7	5.94761e-05	0.00522288
group_4618		hypothetical protein	100	26	13	74	88.4956	74	21.8935	2.20264e-21	4.98282e-17	6.22852e-18	32	25	9	0.0021024	0.0200616
group_10354		hypothetical protein	1	46	112	54	0.884956	54	0.0104814	1.93685e-17	4.38154e-13	4.86837e-14	29	1	29	3.72529e-09	1.11759e-07
group_1142		IS3 family transposase ISEc17	22	66	91	34	19.469	34	0.124542	3.92171e-12	8.87169e-08	8.87169e-09	34	7	28	0.000195126	0.000821395
group_1053		hypothetical protein	77	24	36	76	68.1416	76	6.77315	1.2779e-10	2.89086e-06	2.62806e-07	33	22	14	0.0801433	0.48685
group_4615		hypothetical protein	73	22	40	78	64.6018	78	6.47045	3.20357e-10	7.24711e-06	6.03926e-07	31	19	18	0.281042	0.47313
group_935		IS4 family transposase IS421	65	18	48	82	57.5221	82	6.16898	2.39413e-09	5.416e-05	4.16616e-06	24	13	13	0.83882	0.83882
group_104		IS66 family transposase ISEc49	2	29	111	71	1.76991	71	0.0441131	4.72946e-09	0.00010699	7.64214e-06	16	2	15	0.000518799	0.00418091
group_1039		hypothetical protein	5	34	108	66	4.42478	66	0.0898693	2.08349e-08	0.000471328	3.14218e-05	24	3	21	0.000277162	0.000277162
insK		IS3 family transposase ISLad1	98	52	15	48	86.7257	48	6.03077	3.25539e-08	0.000736435	4.60272e-05	29	21	11	0.0241195	0.264931
group_1469		hypothetical protein	68	23	45	77	60.177	77	5.05894	4.4941e-08	0.00101666	5.98033e-05	33	23	13	0.035082	0.296206
group_2349		hypothetical protein	70	26	43	74	61.9469	74	4.63327	1.36281e-07	0.00308295	0.000171275	31	20	14	0.149613	0.7201
group_509		hypothetical protein	0	19	113	81	0	81	0	2.12224e-07	0.00480092	0.00025268	10	0	10	0.00195312	0.00195312
group_55		IS1 family transposase IS1X2	98	55	15	45	86.7257	45	5.34545	3.03772e-07	0.00687193	0.000299493	30	22	13	0.0161248	0.584665
group_26		hypothetical protein	70	27	43	73	61.9469	73	4.40138	3.0912e-07	0.00699291	0.000299493	31	22	13	0.0294494	0.47313
group_8005		hypothetical protein	22	0	91	100	19.469	100	inf	3.17736e-07	0.00718782	0.000299493	3	3	0	0.25	0.25
group_8006		hypothetical protein	22	0	91	100	19.469	100	inf	3.17736e-07	0.00718782	0.000299493	3	3	0	0.25	0.25
group_8007		hypothetical protein	22	0	91	100	19.469	100	inf	3.17736e-07	0.00718782	0.000299493	3	3	0	0.25	0.25
group_2393		hypothetical protein	76	33	37	67	67.2566	67	4.17035	6.66355e-07	0.0150743	0.000559929	27	17	14	0.247789	1
group_8109		hypothetical protein	21	0	92	100	18.5841	100	inf	6.68291e-07	0.0151181	0.000559929	4	4	0	0.125	0.125
group_8110		hypothetical protein	21	0	92	100	18.5841	100	inf	6.68291e-07	0.0151181	0.000559929	4	4	0	0.125	0.125
group_28		IS66 family transposase ISEc8	91	48	22	52	80.531	52	4.48106	7.48234e-07	0.0169266	0.00060452	33	22	14	0.0801433	0.48685
group_2577		hypothetical protein	30	60	83	40	26.5487	40	0.240964	9.67772e-07	0.0218929	0.000754929	22	13	14	0.286279	0.523467
group_1849		hypothetical protein	74	32	39	68	65.4867	68	4.03205	1.30573e-06	0.0295383	0.000904408	31	21	16	0.0707555	1
group_293		hypothetical protein	74	32	39	68	65.4867	68	4.03205	1.30573e-06	0.0295383	0.000904408	31	21	16	0.0707555	1
ybiI_2		putative protein YbiI	74	32	39	68	65.4867	68	4.03205	1.30573e-06	0.0295383	0.000904408	31	21	16	0.0707555	1
group_4950		hypothetical protein	20	0	93	100	17.6991	100	inf	1.39927e-06	0.0316543	0.000904408	5	5	0	0.0625	0.0625
group_8063		Tn3 family transposase ISPsy42	20	0	93	100	17.6991	100	inf	1.39927e-06	0.0316543	0.000904408	3	3	0	0.25	0.25
hin_1		DNA-invertase hin	20	0	93	100	17.6991	100	inf	1.39927e-06	0.0316543	0.000904408	3	3	0	0.25	0.25
group_3327		hypothetical protein	56	18	57	82	49.5575	82	4.47563	1.49729e-06	0.0338716	0.000940879	28	21	12	0.012541	0.571588
group_2183		hypothetical protein	48	13	65	87	42.4779	87	4.94201	1.81945e-06	0.0411597	0.00111242	13	7	8	0.581055	1
group_1698		hypothetical protein	58	20	55	80	51.3274	80	4.21818	2.17907e-06	0.0492949	0.00129723	8	5	6	0.289062	0.726562
group_1807		hypothetical protein	42	10	71	90	37.1681	90	5.32394	2.87813e-06	0.065109	0.00158803	16	13	7	0.0212708	0.803619
yjhP		putative protein YjhP	42	10	71	90	37.1681	90	5.32394	2.87813e-06	0.065109	0.00158803	16	13	7	0.0212708	0.803619
group_4609		hypothetical protein	42	10	71	90	37.1681	90	5.32394	2.87813e-06	0.065109	0.00158803	16	13	7	0.0212708	0.803619
group_198	icsA	hypothetical protein	8	32	105	68	7.07965	68	0.161905	3.05761e-06	0.0691693	0.00164689	22	5	18	0.00434351	0.0169005
group_2494		hypothetical protein	23	1	90	99	20.354	99	25.3	3.43477e-06	0.0777014	0.00168916	6	5	1	0.21875	0.21875
group_3400		hypothetical protein	23	1	90	99	20.354	99	25.3	3.43477e-06	0.0777014	0.00168916	6	5	1	0.21875	0.21875
group_7954		IS1 family transposase ISYps7	23	1	90	99	20.354	99	25.3	3.43477e-06	0.0777014	0.00168916	5	4	1	0.375	0.375
group_8003		IS3 family transposase ISRaq1	23	1	90	99	20.354	99	25.3	3.43477e-06	0.0777014	0.00168916	5	4	1	0.375	0.375
group_2025		hypothetical protein	2	21	111	79	1.76991	79	0.0677821	3.56294e-06	0.0806009	0.00171491	9	2	7	0.179688	0.179688
group_3375		hypothetical protein	49	75	64	25	43.3628	25	0.255208	3.66718e-06	0.082959	0.00172831	8	3	6	0.289062	0.726562
group_10875		hypothetical protein	1	19	112	81	0.884956	81	0.0380639	3.87157e-06	0.0875826	0.0017874	8	1	8	0.0078125	0.0703125
group_3376		hypothetical protein	38	8	75	92	33.6283	92	5.82667	4.32919e-06	0.097935	0.00190345	22	15	7	0.133801	0.133801
group_80		hypothetical protein	72	32	41	68	63.7168	68	3.73171	5.03478e-06	0.113897	0.00190345	31	21	16	0.0707555	1
group_2467		IS3 family transposase IS1222	36	7	77	93	31.8584	93	6.2115	5.1725e-06	0.117012	0.00190345	16	10	7	0.454498	0.803619
gatC_1		PTS system galactitol-specific EIIC component	41	10	72	90	36.2832	90	5.125	5.38505e-06	0.12182	0.00190345	17	12	8	0.143463	1
ulaC_2		hypothetical protein	41	10	72	90	36.2832	90	5.125	5.38505e-06	0.12182	0.00190345	17	12	8	0.143463	1
yjhH		putative 2-dehydro-3-deoxy-D-pentonate aldolase YjhH	41	10	72	90	36.2832	90	5.125	5.38505e-06	0.12182	0.00190345	18	14	8	0.0308838	0.814529
deoR_2		Deoxyribonucleoside regulator	41	10	72	90	36.2832	90	5.125	5.38505e-06	0.12182	0.00190345	18	14	8	0.0308838	0.814529
ysdC_2		Putative aminopeptidase YsdC	41	10	72	90	36.2832	90	5.125	5.38505e-06	0.12182	0.00190345	17	12	8	0.143463	1
gatB_1		PTS system galactitol-specific EIIB component	41	10	72	90	36.2832	90	5.125	5.38505e-06	0.12182	0.00190345	17	12	8	0.143463	1
group_7366		hypothetical protein	41	10	72	90	36.2832	90	5.125	5.38505e-06	0.12182	0.00190345	17	12	8	0.143463	1
rpe_1		Ribulose-phosphate 3-epimerase	41	10	72	90	36.2832	90	5.125	5.38505e-06	0.12182	0.00190345	17	12	8	0.143463	1
kdgR_1		Transcriptional regulator KdgR	41	10	72	90	36.2832	90	5.125	5.38505e-06	0.12182	0.00190345	18	14	8	0.0308838	0.814529
yjhG		D-xylonate dehydratase YjhG	41	10	72	90	36.2832	90	5.125	5.38505e-06	0.12182	0.00190345	18	14	8	0.0308838	0.814529
idnT_1		Gnt-II system L-idonate transporter	41	10	72	90	36.2832	90	5.125	5.38505e-06	0.12182	0.00190345	18	14	8	0.0308838	0.814529
group_941		hypothetical protein	41	10	72	90	36.2832	90	5.125	5.38505e-06	0.12182	0.00190345	18	14	8	0.0308838	0.814529
tufB		Elongation factor Tu 2	52	77	61	23	46.0177	23	0.254631	5.69556e-06	0.128845	0.00197856	32	14	20	0.215327	0.596615
group_92		hypothetical protein	95	100	18	0	84.0708	0	0	6.05701e-06	0.137022	0.00197856	7	0	7	0.015625	0.015625
mtnK		Methylthioribose kinase	34	6	79	94	30.0885	94	6.74262	6.06679e-06	0.137243	0.00197856	14	11	4	0.057373	0.179565
focC_1		Chaperone protein FocC	58	81	55	19	51.3274	19	0.247363	6.43121e-06	0.145487	0.00197856	10	7	6	0.34375	0.753906
rrrD_4		Lysozyme RrrD	0	15	113	85	0	85	0	6.51067e-06	0.147284	0.00197856	8	0	8	0.0078125	0.0078125
group_274		hypothetical protein	0	15	113	85	0	85	0	6.51067e-06	0.147284	0.00197856	8	0	8	0.0078125	0.0078125
group_98		hypothetical protein	0	15	113	85	0	85	0	6.51067e-06	0.147284	0.00197856	8	0	8	0.0078125	0.0078125
group_1159		hypothetical protein	43	11	70	89	38.0531	89	4.97013	6.80682e-06	0.153984	0.00197856	17	14	7	0.0127258	0.629059
mqsR		mRNA interferase toxin MqsR	63	25	50	75	55.7522	75	3.78	6.91739e-06	0.156485	0.00197856	9	6	6	0.507812	0.507812
group_3377		hypothetical protein	22	1	91	99	19.469	99	23.9341	7.2071e-06	0.163039	0.00197856	4	3	1	0.625	0.625
group_3401		hypothetical protein	22	1	91	99	19.469	99	23.9341	7.2071e-06	0.163039	0.00197856	5	4	1	0.375	0.375
group_7953		hypothetical protein	22	1	91	99	19.469	99	23.9341	7.2071e-06	0.163039	0.00197856	4	3	1	0.625	0.625
group_10207		hypothetical protein	2	20	111	80	1.76991	80	0.0720721	7.7841e-06	0.176092	0.00197856	9	2	7	0.179688	0.179688
group_10208		hypothetical protein	2	20	111	80	1.76991	80	0.0720721	7.7841e-06	0.176092	0.00197856	9	2	7	0.179688	0.179688
group_10209		hypothetical protein	2	20	111	80	1.76991	80	0.0720721	7.7841e-06	0.176092	0.00197856	9	2	7	0.179688	0.179688
group_10210		hypothetical protein	2	20	111	80	1.76991	80	0.0720721	7.7841e-06	0.176092	0.00197856	9	2	7	0.179688	0.179688
group_10211		hypothetical protein	2	20	111	80	1.76991	80	0.0720721	7.7841e-06	0.176092	0.00197856	9	2	7	0.179688	0.179688
alx_1		Putative membrane-bound redox modulator Alx	2	20	111	80	1.76991	80	0.0720721	7.7841e-06	0.176092	0.00197856	9	2	7	0.179688	0.179688
yceD_2		General stress protein 16U	2	20	111	80	1.76991	80	0.0720721	7.7841e-06	0.176092	0.00197856	9	2	7	0.179688	0.179688
group_3790		hypothetical protein	2	20	111	80	1.76991	80	0.0720721	7.7841e-06	0.176092	0.00197856	9	2	7	0.179688	0.179688
group_3791		hypothetical protein	2	20	111	80	1.76991	80	0.0720721	7.7841e-06	0.176092	0.00197856	9	2	7	0.179688	0.179688
group_3792		hypothetical protein	2	20	111	80	1.76991	80	0.0720721	7.7841e-06	0.176092	0.00197856	9	2	7	0.179688	0.179688
stiP		Cysteine protease StiP	2	20	111	80	1.76991	80	0.0720721	7.7841e-06	0.176092	0.00197856	9	2	7	0.179688	0.179688
yceD_3		General stress protein 16U	2	20	111	80	1.76991	80	0.0720721	7.7841e-06	0.176092	0.00197856	9	2	7	0.179688	0.179688
yceD_1		General stress protein 16U	2	20	111	80	1.76991	80	0.0720721	7.7841e-06	0.176092	0.00197856	9	2	7	0.179688	0.179688
group_782		hypothetical protein	70	31	43	69	61.9469	69	3.62341	9.34215e-06	0.211338	0.0023482	29	20	15	0.0614283	1
group_1231		hypothetical protein	78	93	35	7	69.0265	7	0.167742	9.89354e-06	0.223812	0.00242516	10	6	6	0.753906	0.753906
mtnA		Methylthioribose-1-phosphate isomerase	35	7	78	93	30.9735	93	5.96154	9.89354e-06	0.223812	0.00242516	15	12	5	0.0351562	0.301758
srlR_3		Glucitol operon repressor	40	10	73	90	35.3982	90	4.93151	9.96995e-06	0.22554	0.00242516	17	13	8	0.0490417	1
group_2166		hypothetical protein	54	19	59	81	47.7876	81	3.90187	1.18648e-05	0.268405	0.00285537	7	4	5	0.453125	1
ydeO_1		HTH-type transcriptional regulator YdeO	17	0	96	100	15.0442	100	inf	1.25278e-05	0.283403	0.00286175	3	3	0	0.25	0.25
pdeH_1		Cyclic di-GMP phosphodiesterase PdeH	17	0	96	100	15.0442	100	inf	1.25278e-05	0.283403	0.00286175	3	3	0	0.25	0.25
group_8061	relE_1	mRNA interferase toxin RelE	17	0	96	100	15.0442	100	inf	1.25278e-05	0.283403	0.00286175	3	3	0	0.25	0.25
relB_1		Antitoxin RelB	17	0	96	100	15.0442	100	inf	1.25278e-05	0.283403	0.00286175	3	3	0	0.25	0.25
group_8015		hypothetical protein	51	75	62	25	45.1327	25	0.274194	1.28439e-05	0.290555	0.00286175	9	5	5	1	1
cycB		Cyclodextrin-binding protein	7	29	106	71	6.19469	71	0.161679	1.36623e-05	0.309069	0.00286175	15	4	14	0.000976562	0.118469
ybbA		putative protein YbbA	7	29	106	71	6.19469	71	0.161679	1.36623e-05	0.309069	0.00286175	15	4	14	0.000976562	0.118469
group_5389		hypothetical protein	7	29	106	71	6.19469	71	0.161679	1.36623e-05	0.309069	0.00286175	15	4	14	0.000976562	0.118469
ngcG		Diacetylchitobiose uptake system permease protein NgcG	7	29	106	71	6.19469	71	0.161679	1.36623e-05	0.309069	0.00286175	15	4	14	0.000976562	0.118469
nplT		Neopullulanase	7	29	106	71	6.19469	71	0.161679	1.36623e-05	0.309069	0.00286175	15	4	14	0.000976562	0.118469
group_841		hypothetical protein	7	29	106	71	6.19469	71	0.161679	1.36623e-05	0.309069	0.00286175	15	4	14	0.000976562	0.118469
msmX_2		Oligosaccharides import ATP-binding protein MsmX	7	29	106	71	6.19469	71	0.161679	1.36623e-05	0.309069	0.00286175	15	4	14	0.000976562	0.118469
group_9110		hypothetical protein	7	29	106	71	6.19469	71	0.161679	1.36623e-05	0.309069	0.00286175	15	4	14	0.000976562	0.118469
lpxD_1		UDP-3-O-(3-hydroxymyristoyl)glucosamine N-acyltransferase	7	29	106	71	6.19469	71	0.161679	1.36623e-05	0.309069	0.00286175	15	4	14	0.000976562	0.118469
dnaT_1		hypothetical protein	64	84	49	16	56.6372	16	0.248785	1.39528e-05	0.31564	0.00288492	26	14	14	0.845019	0.845019
mqsA		Antitoxin MqsA	63	26	50	74	55.7522	74	3.58615	1.4028e-05	0.317341	0.00288492	8	5	6	0.289062	0.726562
group_8120		hypothetical protein	21	1	92	99	18.5841	99	22.5978	1.50208e-05	0.339799	0.00303137	4	3	1	0.625	0.625
vapB		Antitoxin VapB	49	73	64	27	43.3628	27	0.283176	1.52761e-05	0.345576	0.00303137	7	3	6	0.125	1
vapC		tRNA(fMet)-specific endonuclease VapC	49	73	64	27	43.3628	27	0.283176	1.52761e-05	0.345576	0.00303137	7	3	6	0.125	1
group_1191		hypothetical protein	64	27	49	73	56.6372	73	3.53137	1.52761e-05	0.345576	0.00303137	29	21	14	0.0241195	1
group_680		hypothetical protein	57	79	56	21	50.4425	21	0.27057	1.62378e-05	0.367332	0.00319419	9	5	6	0.507812	1
group_3388		hypothetical protein	63	83	50	17	55.7522	17	0.258072	1.74894e-05	0.395645	0.00341073	17	6	13	0.0490417	0.332306
group_188		IS3 family transposase IS3	27	53	86	47	23.8938	47	0.278412	1.79564e-05	0.406209	0.00345698	34	15	24	0.0243065	0.607591
fucA_1		L-fuculose phosphate aldolase	39	10	74	90	34.5133	90	4.74324	1.82636e-05	0.41316	0.00345698	17	13	8	0.0490417	1
group_9107		hypothetical protein	11	34	102	66	9.73451	66	0.209343	1.83223e-05	0.414487	0.00345698	19	5	16	0.00442505	0.0635681
fimA_1		Type-1 fimbrial protein, A chain	61	82	52	18	53.9823	18	0.257505	1.84139e-05	0.416559	0.00345698	7	6	4	0.125	1
group_4428		hypothetical protein	71	33	42	67	62.8319	67	3.43218	1.84906e-05	0.418294	0.00345698	31	21	17	0.0707555	0.7201
group_231		hypothetical protein	72	34	41	66	63.7168	66	3.4089	1.89518e-05	0.428728	0.00351416	31	21	17	0.0707555	0.7201
group_4957		IS1 family transposase ISEhe5	23	2	90	98	20.354	98	12.5222	2.06705e-05	0.467609	0.00377104	6	4	2	0.6875	0.6875
group_8040		hypothetical protein	23	2	90	98	20.354	98	12.5222	2.06705e-05	0.467609	0.00377104	6	4	2	0.6875	0.6875
yafN		Antitoxin YafN	60	24	53	76	53.0973	76	3.58491	2.15279e-05	0.487005	0.00387625	8	5	5	0.726562	0.726562
group_7276		hypothetical protein	53	19	60	81	46.9027	81	3.76579	2.159e-05	0.488408	0.00387625	6	3	5	0.21875	1
yafO		mRNA interferase toxin YafO	59	24	54	76	52.2124	76	3.45988	2.47442e-05	0.559763	0.00437315	8	4	5	0.726562	1
higB		mRNA interferase HigB	59	24	54	76	52.2124	76	3.45988	2.47442e-05	0.559763	0.00437315	10	6	6	0.753906	0.753906
gadB		Glutamate decarboxylase beta	51	74	62	26	45.1327	26	0.289015	2.55273e-05	0.577479	0.00447149	31	17	17	0.7201	0.7201
group_8059		hypothetical protein	16	0	97	100	14.1593	100	inf	2.58176e-05	0.584046	0.00447149	3	3	0	0.25	0.25
group_2465		hypothetical protein	40	11	73	89	35.3982	89	4.43337	2.58936e-05	0.585765	0.00447149	23	17	9	0.0346897	0.404873
group_1057		hypothetical protein	7	28	106	72	6.19469	72	0.169811	2.64825e-05	0.599087	0.00450441	15	4	14	0.000976562	0.118469
group_3634		hypothetical protein	7	28	106	72	6.19469	72	0.169811	2.64825e-05	0.599087	0.00450441	15	4	13	0.00738525	0.118469
group_3219		hypothetical protein	63	27	50	73	55.7522	73	3.40667	2.76839e-05	0.626265	0.00467362	29	21	14	0.0241195	1
dam_1		DNA adenine methylase	64	28	49	72	56.6372	72	3.3586	2.99388e-05	0.677275	0.00501685	30	19	16	0.200488	0.855536
group_470		hypothetical protein	48	71	65	29	42.4779	29	0.301625	3.2284e-05	0.730328	0.00525482	27	15	17	0.247789	0.701108
ymfA		Inner membrane protein YmfA	48	71	65	29	42.4779	29	0.301625	3.2284e-05	0.730328	0.00525482	5	2	5	0.0625	1
group_318		hypothetical protein	65	29	48	71	57.5221	71	3.31537	3.2284e-05	0.730328	0.00525482	12	8	5	0.387695	0.774414
xerC_3		Tyrosine recombinase XerC	45	69	68	31	39.823	31	0.297315	3.2288e-05	0.73042	0.00525482	28	19	15	0.0871586	0.850554
ygiS		putative deoxycholate-binding periplasmic protein YgiS	69	32	44	68	61.0619	68	3.33239	3.31455e-05	0.749818	0.00535584	7	7	3	0.015625	1
group_5371		hypothetical protein	5	24	108	76	4.42478	76	0.146605	3.44421e-05	0.779148	0.00537798	16	5	12	0.0768127	0.210114
group_1622		hypothetical protein	0	13	113	87	0	87	0	3.46331e-05	0.78347	0.00537798	8	0	8	0.0078125	0.0078125
group_251		hypothetical protein	0	13	113	87	0	87	0	3.46331e-05	0.78347	0.00537798	8	0	8	0.0078125	0.0078125
group_512		hypothetical protein	0	13	113	87	0	87	0	3.46331e-05	0.78347	0.00537798	10	0	10	0.00195312	0.00195312
group_5759		hypothetical protein	0	13	113	87	0	87	0	3.46331e-05	0.78347	0.00537798	8	0	8	0.0078125	0.0078125
elfA		Laminin-binding fimbrial subunit ElfA	47	70	66	30	41.5929	30	0.305195	3.47089e-05	0.785184	0.00537798	7	3	6	0.125	1
ldrD_2		Small toxic polypeptide LdrD	61	81	52	19	53.9823	19	0.275166	3.87456e-05	0.876502	0.0059626	10	10	2	0.00195312	0.109375
group_4987		hypothetical protein	22	2	91	98	19.469	98	11.8462	4.12086e-05	0.932221	0.00609295	5	3	2	1	1
group_4988		hypothetical protein	22	2	91	98	19.469	98	11.8462	4.12086e-05	0.932221	0.00609295	5	3	2	1	1
group_7961		hypothetical protein	22	2	91	98	19.469	98	11.8462	4.12086e-05	0.932221	0.00609295	5	3	2	1	1
group_7963		hypothetical protein	22	2	91	98	19.469	98	11.8462	4.12086e-05	0.932221	0.00609295	5	3	2	1	1
group_8001		hypothetical protein	22	2	91	98	19.469	98	11.8462	4.12086e-05	0.932221	0.00609295	5	3	2	1	1
group_8002		hypothetical protein	22	2	91	98	19.469	98	11.8462	4.12086e-05	0.932221	0.00609295	5	3	2	1	1
group_2476		hypothetical protein	53	75	60	25	46.9027	25	0.294444	4.22299e-05	0.955326	0.00616339	9	5	5	1	1
group_7349		hypothetical protein	53	75	60	25	46.9027	25	0.294444	4.22299e-05	0.955326	0.00616339	19	15	6	0.0192108	0.167068
group_4963		hypothetical protein	30	6	83	94	26.5487	94	5.66265	4.65057e-05	1	0.00670097	11	7	5	0.548828	1
group_4965		hypothetical protein	30	6	83	94	26.5487	94	5.66265	4.65057e-05	1	0.00670097	11	7	5	0.548828	1
group_8038		hypothetical protein	24	3	89	97	21.2389	97	8.7191	4.75108e-05	1	0.00680246	8	5	3	0.726562	0.726562
group_2472		hypothetical protein	28	5	85	95	24.7788	95	6.25882	4.93966e-05	1	0.00702799	15	10	5	0.301758	0.301758
group_1298		hypothetical protein	7	27	106	73	6.19469	73	0.178546	5.07551e-05	1	0.00708755	15	4	14	0.000976562	0.118469
malF_2		hypothetical protein	7	27	106	73	6.19469	73	0.178546	5.07551e-05	1	0.00708755	15	4	14	0.000976562	0.118469
group_3635		hypothetical protein	7	27	106	73	6.19469	73	0.178546	5.07551e-05	1	0.00708755	14	4	13	0.00183105	0.179565
group_1906		hypothetical protein	50	72	63	28	44.2478	28	0.308642	5.32025e-05	1	0.00733871	9	5	7	0.179688	1
group_3349		hypothetical protein	50	72	63	28	44.2478	28	0.308642	5.32025e-05	1	0.00733871	9	5	7	0.179688	1
lpxG		UDP-2,3-diacylglucosamine pyrophosphatase LpxG	55	22	58	78	48.6726	78	3.36207	5.87979e-05	1	0.00806137	9	6	6	0.507812	0.507812
group_1252		hypothetical protein	45	68	68	32	39.823	32	0.311419	5.98764e-05	1	0.00815978	10	5	7	0.34375	1
group_3366		IS481 family transposase ISEc18	18	1	95	99	15.9292	99	18.7579	6.25735e-05	1	0.00844752	6	5	1	0.21875	0.21875
group_3363		hypothetical protein	43	66	70	34	38.0531	34	0.31645	6.27346e-05	1	0.00844752	5	2	5	0.0625	1
group_2456		IS3 family transposase IS103	66	31	47	69	58.4071	69	3.1256	6.54425e-05	1	0.00876	24	10	17	0.0639147	0.541256
higB-2		Toxin HigB-2	40	63	73	37	35.3982	37	0.321809	6.66206e-05	1	0.00881914	15	8	7	1	1
higB-2_2		Toxin HigB-2	19	42	94	58	16.8142	58	0.279129	6.70538e-05	1	0.00881914	21	8	14	0.189247	0.38331
group_8670		hypothetical protein	19	42	94	58	16.8142	58	0.279129	6.70538e-05	1	0.00881914	21	8	14	0.189247	0.38331
group_1615	hlyC	Hemolysin-activating lysine-acyltransferase HlyC	0	12	113	88	0	88	0	7.91051e-05	1	0.0102258	5	0	5	0.0625	0.0625
group_19818		hypothetical protein	0	12	113	88	0	88	0	7.91051e-05	1	0.0102258	9	0	9	0.00390625	0.00390625
group_443		hypothetical protein	0	12	113	88	0	88	0	7.91051e-05	1	0.0102258	6	0	6	0.03125	0.03125
vdcD		Protein VdcD	53	74	60	26	46.9027	26	0.31036	8.06294e-05	1	0.0103051	8	4	5	0.726562	1
hosA		Transcriptional regulator HosA	53	74	60	26	46.9027	26	0.31036	8.06294e-05	1	0.0103051	8	4	5	0.726562	1
group_1538	ybdM_2	putative protein YbdM	29	6	84	94	25.6637	94	5.40873	8.44798e-05	1	0.0105407	10	8	3	0.109375	0.34375
group_2455		hypothetical protein	29	6	84	94	25.6637	94	5.40873	8.44798e-05	1	0.0105407	10	6	5	0.753906	1
group_3378		hypothetical protein	29	6	84	94	25.6637	94	5.40873	8.44798e-05	1	0.0105407	9	6	4	0.507812	1
group_1625		hypothetical protein	1	15	112	85	0.884956	85	0.0505952	8.52686e-05	1	0.0105407	8	1	7	0.0703125	0.0703125
group_2023		hypothetical protein	1	15	112	85	0.884956	85	0.0505952	8.52686e-05	1	0.0105407	8	1	7	0.0703125	0.0703125
group_3165		hypothetical protein	1	15	112	85	0.884956	85	0.0505952	8.52686e-05	1	0.0105407	10	1	9	0.0214844	0.0214844
edcC		Phenolic acid decarboxylase	52	73	61	27	46.0177	27	0.315293	8.67312e-05	1	0.0105486	9	5	6	0.507812	1
ecdB		putative UbiX-like flavin prenyltransferase	52	73	61	27	46.0177	27	0.315293	8.67312e-05	1	0.0105486	9	5	6	0.507812	1
group_3218		hypothetical protein	61	27	52	73	53.9823	73	3.17165	8.67312e-05	1	0.0105486	29	21	14	0.0241195	1
group_160		hypothetical protein	53	21	60	79	46.9027	79	3.32302	8.97504e-05	1	0.0108574	29	20	14	0.0614283	1
group_8008		hypothetical protein	27	5	86	95	23.8938	95	5.96512	9.10268e-05	1	0.0108631	15	10	5	0.301758	0.301758
decR_1		DNA-binding transcriptional activator DecR	23	3	90	97	20.354	97	8.26296	9.12379e-05	1	0.0108631	7	4	3	1	1
group_7976		hypothetical protein	23	3	90	97	20.354	97	8.26296	9.12379e-05	1	0.0108631	7	4	3	1	1
group_86		hypothetical protein	47	17	66	83	41.5929	83	3.47683	9.42974e-05	1	0.0111686	13	3	10	0.0922852	0.0922852
group_699		hypothetical protein	33	8	80	92	29.2035	92	4.74375	9.52061e-05	1	0.0112175	22	14	8	0.286279	0.286279
group_2969		hypothetical protein	40	12	73	88	35.3982	88	4.01826	0.000100397	1	0.0117678	13	6	8	0.581055	1
ycjY_2		putative protein YcjY	22	45	91	55	19.469	55	0.295482	0.000104473	1	0.0121824	21	9	16	0.0266037	0.663624
yafP		putative N-acetyltransferase YafP	44	66	69	34	38.9381	34	0.328502	0.000111053	1	0.0128175	10	5	7	0.34375	1
group_8026		hypothetical protein	44	66	69	34	38.9381	34	0.328502	0.000111053	1	0.0128175	10	3	8	0.109375	0.34375
tpx_2		Thiol peroxidase	31	7	82	93	27.4336	93	5.02265	0.000118971	1	0.0136093	11	8	5	0.226562	1
cdiA_1		tRNA nuclease CdiA	11	31	102	69	9.73451	69	0.240038	0.000119116	1	0.0136093	17	7	14	0.0127258	0.629059
group_1530		hypothetical protein	47	68	66	32	41.5929	32	0.335116	0.000120381	1	0.0136847	9	5	6	0.507812	1
ecfA1_1		Energy-coupling factor transporter ATP-binding protein EcfA1	57	76	56	24	50.4425	24	0.321429	0.000129057	1	0.0143114	9	6	4	0.507812	1
ecfA1_2		Energy-coupling factor transporter ATP-binding protein EcfA1	57	76	56	24	50.4425	24	0.321429	0.000129057	1	0.0143114	9	6	4	0.507812	1
coaA_1		Pantothenate kinase	57	76	56	24	50.4425	24	0.321429	0.000129057	1	0.0143114	9	6	4	0.507812	1
group_679		hypothetical protein	57	76	56	24	50.4425	24	0.321429	0.000129057	1	0.0143114	9	6	4	0.507812	1
group_775	coaA_1	Pantothenate kinase	56	24	57	76	49.5575	76	3.11111	0.000129057	1	0.0143114	9	4	6	0.507812	1
group_341		hypothetical protein	5	22	108	78	4.42478	78	0.164141	0.000132735	1	0.0146474	20	5	15	0.0413895	0.0413895
ldrD		Small toxic polypeptide LdrD	51	20	62	80	45.1327	80	3.29032	0.000136252	1	0.0148903	9	3	8	0.0390625	0.507812
iutA		hypothetical protein	51	20	62	80	45.1327	80	3.29032	0.000136252	1	0.0148903	10	4	9	0.0214844	0.753906
group_292		hypothetical protein	59	26	54	74	52.2124	74	3.10969	0.000139945	1	0.0152203	29	21	14	0.0241195	1
cscB		Sucrose permease	56	75	57	25	49.5575	25	0.327485	0.000144185	1	0.0153856	10	7	5	0.34375	1
scrK		Fructokinase	56	75	57	25	49.5575	25	0.327485	0.000144185	1	0.0153856	10	7	5	0.34375	1
sacA		Sucrose-6-phosphate hydrolase	56	75	57	25	49.5575	25	0.327485	0.000144185	1	0.0153856	10	7	5	0.34375	1
degA		HTH-type transcriptional regulator DegA	56	75	57	25	49.5575	25	0.327485	0.000144185	1	0.0153856	10	7	5	0.34375	1
yadK		putative fimbrial-like protein YadK	53	73	60	27	46.9027	27	0.326712	0.000149936	1	0.0158498	8	4	6	0.289062	1
bfd		Bacterioferritin-associated ferredoxin	53	73	60	27	46.9027	27	0.326712	0.000149936	1	0.0158498	10	7	6	0.34375	0.753906
tnpA		IS4 family transposase ISEc13	28	6	85	94	24.7788	94	5.16078	0.000151953	1	0.0159883	13	8	5	0.581055	0.581055
group_511	ybcO	Putative nuclease YbcO	12	32	101	68	10.6195	68	0.252475	0.000155037	1	0.0161866	22	6	17	0.0169005	0.0524788
group_2923		hypothetical protein	42	14	71	86	37.1681	86	3.6338	0.000155269	1	0.0161866	9	5	7	0.179688	1
lgoT_2		putative L-galactonate transporter	32	54	81	46	28.3186	46	0.336534	0.000158422	1	0.0163328	19	12	10	0.359283	1
aidA-I		AIDA-I autotransporter	20	2	93	98	17.6991	98	10.5376	0.000159774	1	0.0163328	6	4	2	0.6875	0.6875
yadC		putative fimbrial-like protein YadC	52	72	61	28	46.0177	28	0.331512	0.000160281	1	0.0163328	9	4	7	0.179688	1
fixX_3		Ferredoxin-like protein FixX	61	28	52	72	53.9823	72	3.01648	0.000160281	1	0.0163328	13	4	10	0.0922852	0.266846
group_75		hypothetical protein	61	28	52	72	53.9823	72	3.01648	0.000160281	1	0.0163328	30	21	14	0.0427739	0.855536
ccdB		Toxin CcdB	33	55	80	45	29.2035	45	0.3375	0.000163138	1	0.0165494	30	15	19	0.200488	1
yigG		Inner membrane protein YigG	62	29	51	71	54.8673	71	2.97634	0.000170955	1	0.017265	16	11	8	0.210114	1
group_1529	tnpA	IS4 family transposase ISEc13	24	4	89	96	21.2389	96	6.47191	0.000174521	1	0.0173922	9	6	3	0.507812	0.507812
nanC		putative N-acetylneuraminic acid outer membrane channel protein NanC	89	96	24	4	78.7611	4	0.154514	0.000174521	1	0.0173922	9	4	6	0.507812	1
nanM		N-acetylneuraminate epimerase	89	96	24	4	78.7611	4	0.154514	0.000174521	1	0.0173922	9	4	6	0.507812	1
umuC_2		Protein UmuC	15	36	98	64	13.2743	64	0.272109	0.000177044	1	0.0174571	22	8	17	0.0169005	0.286279
group_2033	intQ_2	Putative defective protein IntQ	0	11	113	89	0	89	0	0.000179542	1	0.0174571	7	0	7	0.015625	0.015625
group_2733		hypothetical protein	0	11	113	89	0	89	0	0.000179542	1	0.0174571	9	0	9	0.00390625	0.00390625
group_5686	hlyB	Alpha-hemolysin translocation ATP-binding protein HlyB	0	11	113	89	0	89	0	0.000179542	1	0.0174571	5	0	5	0.0625	0.0625
group_855		hypothetical protein	0	11	113	89	0	89	0	0.000179542	1	0.0174571	5	0	5	0.0625	0.0625
group_1445		hypothetical protein	1	14	112	86	0.884956	86	0.0548469	0.000181347	1	0.0174571	11	1	10	0.0117188	0.0117188
group_5769		hypothetical protein	1	14	112	86	0.884956	86	0.0548469	0.000181347	1	0.0174571	11	1	10	0.0117188	0.0117188
espP		Serine protease EspP	1	14	112	86	0.884956	86	0.0548469	0.000181347	1	0.0174571	8	1	8	0.0078125	0.0703125
group_7652		hypothetical protein	35	10	78	90	30.9735	90	4.03846	0.000184436	1	0.0176607	19	12	9	0.359283	1
group_4994		hypothetical protein	38	60	75	40	33.6283	40	0.337778	0.000185023	1	0.0176607	15	7	11	0.118469	1
group_1253		hypothetical protein	46	67	67	33	40.708	33	0.33816	0.000189096	1	0.0179736	14	8	10	0.179565	0.790527
group_7177		hypothetical protein	47	18	66	82	41.5929	82	3.24411	0.000192319	1	0.0181972	6	2	6	0.03125	0.6875
group_5005		hypothetical protein	45	66	68	34	39.823	34	0.340909	0.000193056	1	0.0181972	11	4	8	0.226562	0.548828
group_4556		hypothetical protein	69	35	44	65	61.0619	65	2.91234	0.00019689	1	0.0184815	13	8	7	0.581055	1
yhdJ_2		DNA adenine methyltransferase YhdJ	41	62	72	38	36.2832	38	0.349014	0.000207391	1	0.0193867	30	14	22	0.0161248	0.855536
group_8320	hpcD	5-carboxymethyl-2-hydroxymuconate Delta-isomerase	19	40	94	60	16.8142	60	0.303191	0.000208395	1	0.0194005	23	11	16	0.0931396	1
faeE		Chaperone protein FaeE	30	7	83	93	26.5487	93	4.80207	0.000215328	1	0.0194802	10	7	5	0.34375	1
group_3369		hypothetical protein	30	7	83	93	26.5487	93	4.80207	0.000215328	1	0.0194802	10	7	5	0.34375	1
group_4955		hypothetical protein	30	7	83	93	26.5487	93	4.80207	0.000215328	1	0.0194802	10	7	5	0.34375	1
group_4964		hypothetical protein	30	7	83	93	26.5487	93	4.80207	0.000215328	1	0.0194802	10	7	5	0.34375	1
group_4991	rob_1	Right origin-binding protein	30	7	83	93	26.5487	93	4.80207	0.000215328	1	0.0194802	10	7	5	0.34375	1
group_688		hypothetical protein	30	7	83	93	26.5487	93	4.80207	0.000215328	1	0.0194802	10	7	5	0.34375	1
group_7962	clpV1	Protein ClpV1	30	7	83	93	26.5487	93	4.80207	0.000215328	1	0.0194802	10	7	5	0.34375	1
group_2021		hypothetical protein	11	30	102	70	9.73451	70	0.251634	0.00021614	1	0.0194802	19	5	15	0.0192108	0.0635681
hokE_2		Toxic protein HokE	100	100	13	0	88.4956	0	0	0.000221633	1	0.019494	8	0	8	0.0078125	0.0078125
group_8057		hypothetical protein	13	0	100	100	11.5044	100	inf	0.000221633	1	0.019494	3	3	0	0.25	0.25
group_8129		hypothetical protein	13	0	100	100	11.5044	100	inf	0.000221633	1	0.019494	4	4	0	0.125	0.125
group_1077		hypothetical protein	23	44	90	56	20.354	56	0.325253	0.000226386	1	0.019494	25	16	16	0.229523	0.229523
adhE_2		Aldehyde-alcohol dehydrogenase	9	27	104	73	7.9646	73	0.233974	0.000227496	1	0.019494	20	6	15	0.0413895	0.115318
group_3087		ISNCY family transposase ISPlu15	9	27	104	73	7.9646	73	0.233974	0.000227496	1	0.019494	15	6	12	0.0351562	0.607239
group_3627		hypothetical protein	9	27	104	73	7.9646	73	0.233974	0.000227496	1	0.019494	20	6	15	0.0413895	0.115318
pduL		Phosphate propanoyltransferase	9	27	104	73	7.9646	73	0.233974	0.000227496	1	0.019494	20	6	15	0.0413895	0.115318
group_5373		hypothetical protein	9	27	104	73	7.9646	73	0.233974	0.000227496	1	0.019494	20	6	15	0.0413895	0.115318
ccmL		Carbon dioxide concentrating mechanism protein CcmL	9	27	104	73	7.9646	73	0.233974	0.000227496	1	0.019494	20	6	15	0.0413895	0.115318
group_5375		hypothetical protein	9	27	104	73	7.9646	73	0.233974	0.000227496	1	0.019494	20	6	15	0.0413895	0.115318
astD_2		N-succinylglutamate 5-semialdehyde dehydrogenase	9	27	104	73	7.9646	73	0.233974	0.000227496	1	0.019494	20	6	15	0.0413895	0.115318
pduA_2		Propanediol utilization protein PduA	9	27	104	73	7.9646	73	0.233974	0.000227496	1	0.019494	20	6	15	0.0413895	0.115318
group_3413		hypothetical protein	20	41	93	59	17.6991	59	0.309468	0.000239156	1	0.0204158	24	9	17	0.0639147	0.307456
group_7443	yhaI	Inner membrane protein YhaI	56	25	57	75	49.5575	75	2.94737	0.000241821	1	0.0205657	7	4	5	0.453125	1
group_9920		hypothetical protein	5	21	108	79	4.42478	79	0.174162	0.000255612	1	0.0214961	16	3	13	0.0212708	0.0212708
group_9921		hypothetical protein	5	21	108	79	4.42478	79	0.174162	0.000255612	1	0.0214961	16	3	13	0.0212708	0.0212708
group_9924		hypothetical protein	5	21	108	79	4.42478	79	0.174162	0.000255612	1	0.0214961	16	3	13	0.0212708	0.0212708
group_565		hypothetical protein	51	21	62	79	45.1327	79	3.09447	0.000261721	1	0.0217212	30	20	14	0.0987371	0.855536
group_43		hypothetical protein	25	46	88	54	22.1239	54	0.333498	0.000265792	1	0.0217212	31	16	21	0.0707555	1
group_489		hypothetical protein	72	86	41	14	63.7168	14	0.285876	0.000267259	1	0.0217212	16	10	11	0.210114	0.454498
yagU_1		Inner membrane protein YagU	8	26	105	74	7.07965	74	0.21685	0.000268943	1	0.0217212	17	5	13	0.0490417	0.143463
group_5518	yfcO	putative protein YfcO	27	6	86	94	23.8938	94	4.9186	0.000270572	1	0.0217212	9	6	5	0.507812	1
bfr		Bacterioferritin	53	72	60	28	46.9027	28	0.343519	0.000271732	1	0.0217212	9	7	5	0.179688	1
gspA		Putative general secretion pathway protein A	60	28	53	72	53.0973	72	2.91105	0.000271732	1	0.0217212	9	5	7	0.179688	1
gspB		Putative general secretion pathway protein B	60	28	53	72	53.0973	72	2.91105	0.000271732	1	0.0217212	9	5	7	0.179688	1
gspK_2		Putative type II secretion system protein K	60	28	53	72	53.0973	72	2.91105	0.000271732	1	0.0217212	9	5	7	0.179688	1
group_3096	bfr	Bacterioferritin	60	28	53	72	53.0973	72	2.91105	0.000271732	1	0.0217212	9	5	7	0.179688	1
gspM		Putative type II secretion system protein M	60	28	53	72	53.0973	72	2.91105	0.000271732	1	0.0217212	9	5	7	0.179688	1
chiA		putative bifunctional chitinase/lysozyme	60	28	53	72	53.0973	72	2.91105	0.000271732	1	0.0217212	9	5	7	0.179688	1
gspL		Putative type II secretion system protein L	60	28	53	72	53.0973	72	2.91105	0.000271732	1	0.0217212	9	5	7	0.179688	1
group_7330	bfd	Bacterioferritin-associated ferredoxin	60	28	53	72	53.0973	72	2.91105	0.000271732	1	0.0217212	9	5	7	0.179688	1
ccdA		Antitoxin CcdA	34	55	79	45	30.0885	45	0.352129	0.000288286	1	0.0226984	30	16	17	0.584665	0.855536
group_147		IS3 family transposase IS629	61	29	52	71	53.9823	71	2.87202	0.000288783	1	0.0226984	31	22	12	0.0294494	0.281042
group_2213		hypothetical protein	61	29	52	71	53.9823	71	2.87202	0.000288783	1	0.0226984	30	20	15	0.0987371	1
group_7245		hypothetical protein	61	29	52	71	53.9823	71	2.87202	0.000288783	1	0.0226984	30	20	15	0.0987371	1
group_1608		hypothetical protein	4	19	109	81	3.53982	81	0.156446	0.000292986	1	0.0226984	14	2	12	0.0129395	0.0129395
group_2680		hypothetical protein	4	19	109	81	3.53982	81	0.156446	0.000292986	1	0.0226984	14	2	12	0.0129395	0.0129395
group_3739		hypothetical protein	4	19	109	81	3.53982	81	0.156446	0.000292986	1	0.0226984	14	2	12	0.0129395	0.0129395
group_5608		hypothetical protein	4	19	109	81	3.53982	81	0.156446	0.000292986	1	0.0226984	14	2	12	0.0129395	0.0129395
group_5609		hypothetical protein	4	19	109	81	3.53982	81	0.156446	0.000292986	1	0.0226984	14	2	12	0.0129395	0.0129395
shlB		Hemolysin transporter protein ShlB	10	28	103	72	8.84956	72	0.249653	0.000300004	1	0.0231035	18	5	15	0.00753784	0.0962524
ltrA		Group II intron-encoded protein LtrA	25	5	88	95	22.1239	95	5.39773	0.000300258	1	0.0231035	10	6	5	0.753906	1
group_1509		hypothetical protein	51	70	62	30	45.1327	30	0.352535	0.000306263	1	0.0231766	11	5	7	0.548828	1
lpfC'		hypothetical protein	15	35	98	65	13.2743	65	0.284257	0.000308051	1	0.0231766	16	8	11	0.210114	1
lpfA_2		putative major fimbrial subunit LpfA	15	35	98	65	13.2743	65	0.284257	0.000308051	1	0.0231766	16	8	11	0.210114	1
lpfB		putative fimbrial chaperone LpfB	15	35	98	65	13.2743	65	0.284257	0.000308051	1	0.0231766	16	8	11	0.210114	1
group_5129	yfcP	putative fimbrial-like protein YfcP	22	43	91	57	19.469	57	0.32047	0.000309342	1	0.0231766	17	8	10	0.629059	1
yfcO		putative protein YfcO	22	43	91	57	19.469	57	0.32047	0.000309342	1	0.0231766	17	8	10	0.629059	1
group_8357	yfcQ	putative fimbrial-like protein YfcQ	22	43	91	57	19.469	57	0.32047	0.000309342	1	0.0231766	17	8	10	0.629059	1
group_7980		hypothetical protein	19	2	94	98	16.8142	98	9.90426	0.000310429	1	0.0231766	10	8	2	0.109375	0.109375
group_7981		hypothetical protein	19	2	94	98	16.8142	98	9.90426	0.000310429	1	0.0231766	10	8	2	0.109375	0.109375
group_4980		hypothetical protein	38	59	75	41	33.6283	41	0.35209	0.00031656	1	0.0233758	11	7	6	0.548828	1
group_4995		hypothetical protein	38	59	75	41	33.6283	41	0.35209	0.00031656	1	0.0233758	16	9	11	0.210114	0.803619
group_3367		hypothetical protein	34	10	79	90	30.0885	90	3.87342	0.000319623	1	0.0233758	17	10	8	0.629059	1
group_1048		hypothetical protein	3	17	110	83	2.65487	83	0.133155	0.000321247	1	0.0233758	14	3	12	0.0129395	0.057373
group_1323		hypothetical protein	3	17	110	83	2.65487	83	0.133155	0.000321247	1	0.0233758	13	3	11	0.0224609	0.0922852
group_187		hypothetical protein	3	17	110	83	2.65487	83	0.133155	0.000321247	1	0.0233758	15	2	13	0.00738525	0.00738525
group_1972		hypothetical protein	3	17	110	83	2.65487	83	0.133155	0.000321247	1	0.0233758	13	3	11	0.0224609	0.0922852
group_4608	xerC_1	ISKra4 family transposase ISCep1	90	96	23	4	79.646	4	0.163043	0.000321362	1	0.0233758	10	3	7	0.34375	0.34375
pezT		hypothetical protein	47	67	66	33	41.5929	33	0.350746	0.000323187	1	0.0234253	10	6	6	0.753906	0.753906
group_173		hypothetical protein	63	31	50	69	55.7522	69	2.80452	0.000324115	1	0.0234253	7	5	4	0.453125	1
group_1067		hypothetical protein	7	24	106	76	6.19469	76	0.209119	0.000332425	1	0.0239494	18	5	14	0.0308838	0.0962524
rhmT		Inner membrane transport protein RhmT	64	32	49	68	56.6372	68	2.77551	0.00034227	1	0.0245804	7	4	5	0.453125	1
pdeL		Cyclic di-GMP phosphodiesterase PdeL	70	37	43	63	61.9469	63	2.77184	0.000347603	1	0.0247279	16	9	9	0.803619	0.803619
nlhH		Carboxylesterase NlhH	43	63	70	37	38.0531	37	0.360771	0.000347603	1	0.0247279	15	9	6	0.607239	0.607239
group_4981		hypothetical protein	43	63	70	37	38.0531	37	0.360771	0.000347603	1	0.0247279	15	9	6	0.607239	0.607239
group_692	icsA	hypothetical protein	42	62	71	38	37.1681	38	0.362562	0.000353033	1	0.0249925	15	8	9	0.607239	1
group_16		hypothetical protein	29	50	84	50	25.6637	50	0.345238	0.000353532	1	0.0249925	23	13	16	0.0931396	0.677639
rayT		REP-associated tyrosine transposase	65	33	48	67	57.5221	67	2.74937	0.000360651	1	0.0254069	11	7	7	0.548828	0.548828
group_2268	ymfA	Inner membrane protein YmfA	54	24	59	76	47.7876	76	2.89831	0.00036214	1	0.0254069	10	4	8	0.109375	0.753906
group_1020		hypothetical protein	40	60	73	40	35.3982	40	0.365297	0.000362763	1	0.0254069	13	7	8	0.581055	1
group_4160		hypothetical protein	1	13	112	87	0.884956	87	0.0597527	0.000382513	1	0.0266253	9	1	8	0.0390625	0.0390625
group_594	hlyD	Hemolysin secretion protein D, chromosomal	1	13	112	87	0.884956	87	0.0597527	0.000382513	1	0.0266253	7	1	6	0.125	0.125
cia_2		Colicin-Ia	0	10	113	90	0	90	0	0.000404967	1	0.0268656	7	0	7	0.015625	0.015625
katG_1		Catalase-peroxidase	0	10	113	90	0	90	0	0.000404967	1	0.0268656	7	0	7	0.015625	0.015625
group_10634		hypothetical protein	0	10	113	90	0	90	0	0.000404967	1	0.0268656	7	0	7	0.015625	0.015625
group_10637	tibC	Glycosyltransferase TibC	0	10	113	90	0	90	0	0.000404967	1	0.0268656	7	0	7	0.015625	0.015625
group_1617		hypothetical protein	0	10	113	90	0	90	0	0.000404967	1	0.0268656	5	0	5	0.0625	0.0625
group_1631		ISNCY family transposase ISLad2	0	10	113	90	0	90	0	0.000404967	1	0.0268656	7	0	7	0.015625	0.015625
group_2007		hypothetical protein	0	10	113	90	0	90	0	0.000404967	1	0.0268656	7	0	7	0.015625	0.015625
group_2053		putative autotransporter	0	10	113	90	0	90	0	0.000404967	1	0.0268656	7	0	7	0.015625	0.015625
group_445		hypothetical protein	0	10	113	90	0	90	0	0.000404967	1	0.0268656	10	0	10	0.00195312	0.00195312
group_5813		hypothetical protein	0	10	113	90	0	90	0	0.000404967	1	0.0268656	7	0	7	0.015625	0.015625
group_5814		hypothetical protein	0	10	113	90	0	90	0	0.000404967	1	0.0268656	7	0	7	0.015625	0.015625
group_5815	pdeL_2	Cyclic di-GMP phosphodiesterase PdeL	0	10	113	90	0	90	0	0.000404967	1	0.0268656	7	0	7	0.015625	0.015625
group_5816		hypothetical protein	0	10	113	90	0	90	0	0.000404967	1	0.0268656	7	0	7	0.015625	0.015625
group_5882		hypothetical protein	0	10	113	90	0	90	0	0.000404967	1	0.0268656	2	0	2	0.5	0.5
group_5883		hypothetical protein	0	10	113	90	0	90	0	0.000404967	1	0.0268656	2	0	2	0.5	0.5
group_5902		hypothetical protein	0	10	113	90	0	90	0	0.000404967	1	0.0268656	2	0	2	0.5	0.5
yhaI		Inner membrane protein YhaI	55	73	58	27	48.6726	27	0.350732	0.000427417	1	0.0281896	7	3	5	0.453125	1
group_7221		hypothetical protein	58	27	55	73	51.3274	73	2.85118	0.000427417	1	0.0281896	13	6	9	0.266846	1
group_3164		hypothetical protein	50	21	63	79	44.2478	79	2.98564	0.000437562	1	0.0282941	12	6	8	0.387695	1
group_1013		hypothetical protein	57	74	56	26	50.4425	26	0.357625	0.000439906	1	0.0282941	9	6	4	0.507812	1
group_259		hypothetical protein	57	74	56	26	50.4425	26	0.357625	0.000439906	1	0.0282941	12	8	5	0.387695	0.774414
ydjG		NADH-specific methylglyoxal reductase	88	55	25	45	77.8761	45	2.88	0.000450881	1	0.0282941	19	12	11	0.359283	0.647606
ydjI		putative protein YdjI	88	55	25	45	77.8761	45	2.88	0.000450881	1	0.0282941	19	12	11	0.359283	0.647606
ydjF_1		putative HTH-type transcriptional regulator YdjF	88	55	25	45	77.8761	45	2.88	0.000450881	1	0.0282941	19	12	11	0.359283	0.647606
ydjH		putative sugar kinase YdjH	88	55	25	45	77.8761	45	2.88	0.000450881	1	0.0282941	19	12	11	0.359283	0.647606
group_5544		hypothetical protein	12	0	101	100	10.6195	100	inf	0.000451254	1	0.0282941	4	4	0	0.125	0.125
group_7468		hypothetical protein	12	0	101	100	10.6195	100	inf	0.000451254	1	0.0282941	5	5	0	0.0625	0.0625
group_8056		hypothetical protein	12	0	101	100	10.6195	100	inf	0.000451254	1	0.0282941	3	3	0	0.25	0.25
gspO		Type 4 prepilin-like proteins leader peptide-processing enzyme	59	28	54	72	52.2124	72	2.80952	0.000453504	1	0.0282941	10	5	8	0.109375	1
gspF		Putative type II secretion system protein F	59	28	54	72	52.2124	72	2.80952	0.000453504	1	0.0282941	10	5	8	0.109375	1
group_1848		hypothetical protein	59	28	54	72	52.2124	72	2.80952	0.000453504	1	0.0282941	29	20	14	0.0614283	1
gspD		Putative secretin GspD	59	28	54	72	52.2124	72	2.80952	0.000453504	1	0.0282941	10	5	8	0.109375	1
gspH		Putative type II secretion system protein H	59	28	54	72	52.2124	72	2.80952	0.000453504	1	0.0282941	10	5	8	0.109375	1
gspJ		Putative type II secretion system protein J	59	28	54	72	52.2124	72	2.80952	0.000453504	1	0.0282941	10	5	8	0.109375	1
gspE		Putative type II secretion system protein E	59	28	54	72	52.2124	72	2.80952	0.000453504	1	0.0282941	10	5	8	0.109375	1
gspG		Putative type II secretion system protein G	59	28	54	72	52.2124	72	2.80952	0.000453504	1	0.0282941	10	5	8	0.109375	1
group_7180		hypothetical protein	40	14	73	86	35.3982	86	3.36595	0.000454017	1	0.0282941	10	3	8	0.109375	0.34375
group_7181		hypothetical protein	40	14	73	86	35.3982	86	3.36595	0.000454017	1	0.0282941	10	3	8	0.109375	0.34375
group_3402		hypothetical protein	21	41	92	59	18.5841	59	0.328473	0.000462667	1	0.028754	26	12	18	0.0755187	0.845019
group_426		hypothetical protein	17	36	96	64	15.0442	64	0.314815	0.000468935	1	0.0290637	25	9	18	0.0432853	0.229523
elfC_2		putative outer membrane usher protein ElfC	53	71	60	29	46.9027	29	0.360798	0.000480249	1	0.0295117	10	6	6	0.753906	0.753906
group_2013		hypothetical protein	5	20	108	80	4.42478	80	0.185185	0.000485643	1	0.0295117	16	3	13	0.0212708	0.0212708
group_2679		hypothetical protein	5	20	108	80	4.42478	80	0.185185	0.000485643	1	0.0295117	16	3	13	0.0212708	0.0212708
group_2685		hypothetical protein	5	20	108	80	4.42478	80	0.185185	0.000485643	1	0.0295117	16	3	13	0.0212708	0.0212708
group_5605		hypothetical protein	5	20	108	80	4.42478	80	0.185185	0.000485643	1	0.0295117	16	3	13	0.0212708	0.0212708
group_5616		hypothetical protein	5	20	108	80	4.42478	80	0.185185	0.000485643	1	0.0295117	16	3	13	0.0212708	0.0212708
group_5617		hypothetical protein	5	20	108	80	4.42478	80	0.185185	0.000485643	1	0.0295117	16	3	13	0.0212708	0.0212708
group_808		putative protein	62	78	51	22	54.8673	22	0.342886	0.0004866	1	0.0295117	16	7	10	0.454498	0.803619
focC_2		Chaperone protein FocC	52	70	61	30	46.0177	30	0.36534	0.000507588	1	0.0302973	9	5	6	0.507812	1
fimA_2		Type-1 fimbrial protein, A chain	52	70	61	30	46.0177	30	0.36534	0.000507588	1	0.0302973	9	5	6	0.507812	1
fruK_1		Fructose import ATP-binding protein FruK	52	70	61	30	46.0177	30	0.36534	0.000507588	1	0.0302973	10	5	6	0.753906	1
group_3336	rbsC_2	Ribose import permease protein RbsC	52	70	61	30	46.0177	30	0.36534	0.000507588	1	0.0302973	10	5	6	0.753906	1
lsrB_2		Autoinducer 2-binding protein LsrB	52	70	61	30	46.0177	30	0.36534	0.000507588	1	0.0302973	10	5	6	0.753906	1
lsrD_2		Autoinducer 2 import system permease protein LsrD	52	70	61	30	46.0177	30	0.36534	0.000507588	1	0.0302973	10	5	6	0.753906	1
group_246		hypothetical protein	22	42	91	58	19.469	58	0.333857	0.000520738	1	0.0309422	30	12	21	0.0427739	0.361595
group_111		hypothetical protein	37	57	76	43	32.7434	43	0.367267	0.000521128	1	0.0309422	28	14	19	0.0871586	1
group_2811		hypothetical protein	2	15	111	85	1.76991	85	0.102102	0.000525751	1	0.0309833	15	2	14	0.000976562	0.00738525
lpfE		putative fimbrial subunit LpfE	15	34	98	66	13.2743	66	0.297119	0.00052871	1	0.0309833	16	8	11	0.210114	1
lpfD		putative minor fimbrial subunit LpfD	15	34	98	66	13.2743	66	0.297119	0.00052871	1	0.0309833	16	8	11	0.210114	1
yraJ_1		Outer membrane usher protein YraJ	30	8	83	92	26.5487	92	4.15663	0.000531408	1	0.0309833	11	7	6	0.548828	1
group_2470		hypothetical protein	30	8	83	92	26.5487	92	4.15663	0.000531408	1	0.0309833	11	7	6	0.548828	1
group_4962		hypothetical protein	30	8	83	92	26.5487	92	4.15663	0.000531408	1	0.0309833	11	7	6	0.548828	1
group_5014		hypothetical protein	83	92	30	8	73.4513	8	0.24058	0.000531408	1	0.0309833	21	7	16	0.0266037	0.189247
rpiB		Ribose-5-phosphate isomerase B	62	31	51	69	54.8673	69	2.70588	0.000535445	1	0.0310586	9	6	5	0.507812	1
rpiR		HTH-type transcriptional regulator RpiR	62	31	51	69	54.8673	69	2.70588	0.000535445	1	0.0310586	9	6	5	0.507812	1
trkG		Trk system potassium uptake protein TrkG	24	5	89	95	21.2389	95	5.1236	0.000537116	1	0.0310758	16	12	5	0.0768127	0.210114
group_8004		hypothetical protein	61	77	52	23	53.9823	23	0.3504	0.000538787	1	0.031093	12	9	3	0.145996	0.145996
group_5045		hypothetical protein	4	18	109	82	3.53982	82	0.167176	0.000566729	1	0.0323751	17	4	15	0.00234985	0.0490417
group_9147		hypothetical protein	4	18	109	82	3.53982	82	0.167176	0.000566729	1	0.0323751	12	3	12	0.000488281	0.145996
group_9148		hypothetical protein	4	18	109	82	3.53982	82	0.167176	0.000566729	1	0.0323751	12	3	12	0.000488281	0.145996
group_9149		hypothetical protein	4	18	109	82	3.53982	82	0.167176	0.000566729	1	0.0323751	12	3	12	0.000488281	0.145996
group_428		IS110 family transposase IS621	23	43	90	57	20.354	57	0.33876	0.000583146	1	0.033229	22	12	13	0.523467	0.831812
tibC		Glycosyltransferase TibC	18	2	95	98	15.9292	98	9.28421	0.000597322	1	0.0336747	7	5	2	0.453125	0.453125
group_8000		hypothetical protein	18	2	95	98	15.9292	98	9.28421	0.000597322	1	0.0336747	5	3	2	1	1
ydfO_2		putative protein YdfO	71	39	42	61	62.8319	61	2.64408	0.000598411	1	0.0336747	27	15	16	0.442068	0.701108
group_5013	yoaG	Protein YoaG	42	61	71	39	37.1681	39	0.378204	0.000598411	1	0.0336747	7	3	6	0.125	1
group_8017	pdeL	Cyclic di-GMP phosphodiesterase PdeL	42	61	71	39	37.1681	39	0.378204	0.000598411	1	0.0336747	15	8	9	0.607239	1
group_121		hypothetical protein	41	60	72	40	36.2832	40	0.37963	0.000606003	1	0.0339332	30	15	20	0.0987371	1
group_1247		hypothetical protein	41	60	72	40	36.2832	40	0.37963	0.000606003	1	0.0339332	10	5	7	0.34375	1
lpfA		putative major fimbrial subunit LpfA	93	97	20	3	82.3009	3	0.143814	0.00061117	1	0.034138	8	2	6	0.289062	0.289062
group_2189		hypothetical protein	40	59	73	41	35.3982	41	0.380775	0.000612915	1	0.0341511	30	17	20	0.0987371	0.584665
group_223		hypothetical protein	67	81	46	19	59.292	19	0.341653	0.000617009	1	0.0342948	13	10	6	0.0922852	1
gnsA_1		Protein GnsA	83	50	30	50	73.4513	50	2.76667	0.000627047	1	0.0347673	33	20	17	0.296206	1
group_1403		hypothetical protein	31	51	82	49	27.4336	49	0.363223	0.000665409	1	0.0367144	29	10	23	0.0023157	0.136046
rusA_2		Crossover junction endodeoxyribonuclease RusA	31	51	82	49	27.4336	49	0.363223	0.000665409	1	0.0367144	29	15	21	0.0241195	1
group_1214		Tn3 family transposase ISYps3	104	74	9	26	92.0354	26	4.06006	0.000679766	1	0.0373909	20	17	5	0.00257683	0.0413895
group_2586		hypothetical protein	11	28	102	72	9.73451	72	0.277311	0.000680976	1	0.0373909	24	7	18	0.0226558	0.0639147
group_818	bglH_1	Cryptic outer membrane porin BglH	56	73	57	27	49.5575	27	0.363374	0.000704768	1	0.0384175	12	7	6	0.774414	1
group_3008		hypothetical protein	57	27	56	73	50.4425	73	2.75198	0.000704768	1	0.0384175	29	18	18	0.264931	0.264931
gspI		Putative type II secretion system protein I	57	27	56	73	50.4425	73	2.75198	0.000704768	1	0.0384175	9	3	8	0.0390625	0.507812
mntB_3		Manganese transport system ATP-binding protein MntB	31	9	82	91	27.4336	91	3.82249	0.000710985	1	0.0384398	18	14	6	0.0308838	0.237885
group_3315		putative periplasmic iron-binding protein	31	9	82	91	27.4336	91	3.82249	0.000710985	1	0.0384398	18	14	6	0.0308838	0.237885
group_7977	traM	Relaxosome protein TraM	31	9	82	91	27.4336	91	3.82249	0.000710985	1	0.0384398	15	10	7	0.301758	1
group_3382		hypothetical protein	58	74	55	26	51.3274	26	0.370516	0.000713673	1	0.0384398	9	7	3	0.179688	0.507812
group_3018	elfA	Fimbrial subunit ElfA	55	26	58	74	48.6726	74	2.69894	0.000713673	1	0.0384398	8	3	7	0.0703125	0.726562
group_3217		hypothetical protein	58	28	55	72	51.3274	72	2.71169	0.000745073	1	0.0399409	29	20	14	0.0614283	1
group_4397		hypothetical protein	58	28	55	72	51.3274	72	2.71169	0.000745073	1	0.0399409	9	3	7	0.179688	0.507812
group_1492	tdh_2	D-arabitol-phosphate dehydrogenase	88	56	25	44	77.8761	44	2.76571	0.000752403	1	0.0401435	20	12	12	0.503445	0.503445
cspG_1		Cold shock-like protein CspG	88	56	25	44	77.8761	44	2.76571	0.000752403	1	0.0401435	29	19	15	0.136046	1
group_4306		hypothetical protein	39	14	74	86	34.5133	86	3.23745	0.000761011	1	0.0405073	10	3	8	0.109375	0.34375
group_2803		hypothetical protein	59	29	54	71	52.2124	71	2.67497	0.000786256	1	0.0417528	29	20	14	0.0614283	1
cysH_2		hypothetical protein	17	35	96	65	15.0442	65	0.328869	0.000796891	1	0.0421734	26	8	19	0.0289593	0.0755187
group_394		hypothetical protein	112	88	1	12	99.115	12	15.2727	0.000799769	1	0.0421734	12	11	1	0.00634766	0.00634766
group_5721		hypothetical protein	1	12	112	88	0.884956	88	0.0654762	0.000799769	1	0.0421734	9	1	8	0.0390625	0.0390625
ydjE_2		Inner membrane metabolite transport protein YdjE	87	55	26	45	76.9912	45	2.73776	0.00080426	1	0.0423116	19	12	12	0.359283	0.359283
group_955	dmlR_1	hypothetical protein	78	46	35	54	69.0265	54	2.61615	0.000825701	1	0.0433388	22	13	12	0.523467	0.831812
rhmR		putative HTH-type transcriptional regulator RhmR	60	30	53	70	53.0973	70	2.64151	0.000828229	1	0.0433708	9	6	6	0.507812	0.507812
group_4925	yfcR	putative fimbrial-like protein YfcR	27	46	86	54	23.8938	54	0.368554	0.000857466	1	0.0438411	18	9	11	0.480682	1
ydfK		Cold shock protein YdfK	105	76	8	24	92.9204	24	4.14474	0.00086421	1	0.0438411	22	19	5	0.000855446	0.0169005
rbsA_2		Ribose import ATP-binding protein RbsA	61	31	52	69	53.9823	69	2.61104	0.00087089	1	0.0438411	10	6	6	0.753906	0.753906
alsE		D-allose kinase	61	31	52	69	53.9823	69	2.61104	0.00087089	1	0.0438411	10	6	6	0.753906	0.753906
alsC		D-allose transport system permease protein AlsC	61	31	52	69	53.9823	69	2.61104	0.00087089	1	0.0438411	10	6	6	0.753906	0.753906
alsB		D-allose-binding periplasmic protein	61	31	52	69	53.9823	69	2.61104	0.00087089	1	0.0438411	10	6	6	0.753906	0.753906
yadL		putative fimbrial-like protein YadL	14	1	99	99	12.3894	99	14	0.00088612	1	0.0438411	5	5	1	0.0625	0.375
group_5530		hypothetical protein	14	1	99	99	12.3894	99	14	0.00088612	1	0.0438411	5	5	1	0.0625	0.375
group_9659	yadN	putative fimbrial-like protein YadN	14	1	99	99	12.3894	99	14	0.00088612	1	0.0438411	5	5	1	0.0625	0.375
group_9660	yadV	putative fimbrial chaperone YadV	14	1	99	99	12.3894	99	14	0.00088612	1	0.0438411	5	5	1	0.0625	0.375
group_9661	htrE	Outer membrane usher protein HtrE	14	1	99	99	12.3894	99	14	0.00088612	1	0.0438411	5	5	1	0.0625	0.375
group_9662	yadM	putative fimbrial-like protein YadM	14	1	99	99	12.3894	99	14	0.00088612	1	0.0438411	5	5	1	0.0625	0.375
group_9663	yadK	putative fimbrial-like protein YadK	14	1	99	99	12.3894	99	14	0.00088612	1	0.0438411	5	5	1	0.0625	0.375
chpS		Antitoxin ChpS	39	58	74	42	34.5133	42	0.38164	0.000894821	1	0.0438411	26	16	15	0.32694	0.557197
chpB		Endoribonuclease toxin ChpB	39	58	74	42	34.5133	42	0.38164	0.000894821	1	0.0438411	26	16	15	0.32694	0.557197
group_10328		hypothetical protein	0	9	113	91	0	91	0	0.000907838	1	0.0438411	6	0	6	0.03125	0.03125
group_10635		hypothetical protein	0	9	113	91	0	91	0	0.000907838	1	0.0438411	6	0	6	0.03125	0.03125
group_10636		hypothetical protein	0	9	113	91	0	91	0	0.000907838	1	0.0438411	6	0	6	0.03125	0.03125
group_11274	gadW_1	HTH-type transcriptional regulator GadW	0	9	113	91	0	91	0	0.000907838	1	0.0438411	6	0	6	0.03125	0.03125
group_11275		hypothetical protein	0	9	113	91	0	91	0	0.000907838	1	0.0438411	6	0	6	0.03125	0.03125
group_11276		hypothetical protein	0	9	113	91	0	91	0	0.000907838	1	0.0438411	6	0	6	0.03125	0.03125
group_11277		hypothetical protein	0	9	113	91	0	91	0	0.000907838	1	0.0438411	6	0	6	0.03125	0.03125
group_11278		hypothetical protein	0	9	113	91	0	91	0	0.000907838	1	0.0438411	6	0	6	0.03125	0.03125
group_1319		hypothetical protein	0	9	113	91	0	91	0	0.000907838	1	0.0438411	5	0	5	0.0625	0.0625
group_1639		hypothetical protein	0	9	113	91	0	91	0	0.000907838	1	0.0438411	7	0	7	0.015625	0.015625
group_2028		hypothetical protein	0	9	113	91	0	91	0	0.000907838	1	0.0438411	5	0	5	0.0625	0.0625
group_2038		hypothetical protein	0	9	113	91	0	91	0	0.000907838	1	0.0438411	5	0	5	0.0625	0.0625
group_2105		hypothetical protein	0	9	113	91	0	91	0	0.000907838	1	0.0438411	7	0	7	0.015625	0.015625
group_2110		hypothetical protein	0	9	113	91	0	91	0	0.000907838	1	0.0438411	7	0	7	0.015625	0.015625
group_3838		IS66 family transposase ISCro1	0	9	113	91	0	91	0	0.000907838	1	0.0438411	6	0	6	0.03125	0.03125
group_5667		hypothetical protein	0	9	113	91	0	91	0	0.000907838	1	0.0438411	8	0	8	0.0078125	0.0078125
group_5725		hypothetical protein	0	9	113	91	0	91	0	0.000907838	1	0.0438411	5	0	5	0.0625	0.0625
group_5956	dnaT_2	Primosomal protein 1	0	9	113	91	0	91	0	0.000907838	1	0.0438411	8	0	8	0.0078125	0.0078125
group_5981		hypothetical protein	0	9	113	91	0	91	0	0.000907838	1	0.0438411	6	0	6	0.03125	0.03125
group_5982		hypothetical protein	0	9	113	91	0	91	0	0.000907838	1	0.0438411	6	0	6	0.03125	0.03125
argF		Ornithine carbamoyltransferase	5	19	108	81	4.42478	81	0.197368	0.000909788	1	0.0438411	14	4	12	0.0129395	0.179565
group_5607		hypothetical protein	5	19	108	81	4.42478	81	0.197368	0.000909788	1	0.0438411	15	3	12	0.0351562	0.0351562
elfG_2		putative fimbrial-like protein ElfG	48	66	65	34	42.4779	34	0.38042	0.000910854	1	0.0438411	10	6	5	0.753906	1
mdtM		Multidrug resistance protein MdtM	102	100	11	0	90.2655	0	0	0.000916542	1	0.0440213	4	0	4	0.125	0.125
traS		Protein TraS	32	10	81	90	28.3186	90	3.55556	0.000926086	1	0.0443854	18	11	10	0.480682	0.814529
umuD_2		Protein UmuD	10	26	103	74	8.84956	74	0.276326	0.00094635	1	0.0451653	20	8	15	0.0413895	0.503445
group_5386		hypothetical protein	10	26	103	74	8.84956	74	0.276326	0.00094635	1	0.0451653	17	6	12	0.143463	0.332306
group_5011		hypothetical protein	23	5	90	95	20.354	95	4.85556	0.000950646	1	0.0452748	8	4	4	1	1
group_3343		hypothetical protein	50	67	63	33	44.2478	33	0.390903	0.000957762	1	0.0455178	10	6	6	0.753906	0.753906
yoaG		Protein YoaG	70	39	43	61	61.9469	61	2.54621	0.000982207	1	0.0465817	8	6	4	0.289062	1
group_3737		hypothetical protein	2	14	111	86	1.76991	86	0.110682	0.00104183	1	0.0493061	11	1	10	0.0117188	0.0117188
higA		Antitoxin HigA	109	83	4	17	96.4602	17	5.58133	0.00108066	1	0.0507191	11	9	4	0.0654297	0.548828
group_1589		hypothetical protein	4	17	109	83	3.53982	83	0.179169	0.00108066	1	0.0507191	11	3	11	0.000976562	0.226562
group_2045		hypothetical protein	4	17	109	83	3.53982	83	0.179169	0.00108066	1	0.0507191	13	2	11	0.0224609	0.0224609
group_2678		hypothetical protein	4	17	109	83	3.53982	83	0.179169	0.00108066	1	0.0507191	14	4	11	0.057373	0.179565
ompT		Protease 7	31	50	82	50	27.4336	50	0.378049	0.00108394	1	0.0507678	26	14	15	0.557197	0.845019
group_853		hypothetical protein	7	22	106	78	6.19469	78	0.234134	0.00109045	1	0.0509675	18	4	14	0.0308838	0.0308838
group_1385		hypothetical protein	94	97	19	3	83.1858	3	0.153011	0.00112892	1	0.0525483	11	3	9	0.0654297	0.226562
fimC		Chaperone protein FimC	94	97	19	3	83.1858	3	0.153011	0.00112892	1	0.0525483	7	2	5	0.453125	0.453125
tetD		Transposon Tn10 TetD protein	3	16	110	84	2.65487	84	0.143182	0.00113749	1	0.0528383	11	2	9	0.0654297	0.0654297
group_5015		hypothetical protein	57	73	56	27	50.4425	27	0.376468	0.00114386	1	0.052917	15	10	8	0.301758	1
parD1		Antitoxin ParD1	57	73	56	27	50.4425	27	0.376468	0.00114386	1	0.052917	15	10	8	0.301758	1
htrE		Outer membrane usher protein HtrE	80	89	33	11	70.7965	11	0.299625	0.00117853	1	0.0544098	9	2	9	0.00390625	0.179688
gspC		Putative type II secretion system protein C	57	28	56	72	50.4425	72	2.61735	0.00120499	1	0.0545518	11	4	10	0.0117188	0.548828
group_704		hypothetical protein	57	28	56	72	50.4425	72	2.61735	0.00120499	1	0.0545518	29	20	14	0.0614283	1
chbC_1		PTS system N,N'-diacetylchitobiose-specific EIIC component	56	72	57	28	49.5575	28	0.382066	0.00120499	1	0.0545518	10	6	6	0.753906	0.753906
chbA_1		PTS system N,N'-diacetylchitobiose-specific EIIA component	56	72	57	28	49.5575	28	0.382066	0.00120499	1	0.0545518	10	6	6	0.753906	0.753906
group_3368		hypothetical protein	30	9	83	91	26.5487	91	3.65462	0.00120814	1	0.0545518	12	7	7	0.774414	0.774414
group_4961		hypothetical protein	30	9	83	91	26.5487	91	3.65462	0.00120814	1	0.0545518	12	7	7	0.774414	0.774414
group_7956		hypothetical protein	30	9	83	91	26.5487	91	3.65462	0.00120814	1	0.0545518	12	7	7	0.774414	0.774414
group_7957		hypothetical protein	30	9	83	91	26.5487	91	3.65462	0.00120814	1	0.0545518	12	7	7	0.774414	0.774414
group_7958		hypothetical protein	30	9	83	91	26.5487	91	3.65462	0.00120814	1	0.0545518	12	7	7	0.774414	0.774414
vgrG1_1		Actin cross-linking toxin VgrG1	30	9	83	91	26.5487	91	3.65462	0.00120814	1	0.0545518	12	7	7	0.774414	0.774414
group_7960		hypothetical protein	30	9	83	91	26.5487	91	3.65462	0.00120814	1	0.0545518	12	7	7	0.774414	0.774414
bglA_2		Aryl-phospho-beta-D-glucosidase BglA	58	73	55	27	51.3274	27	0.390037	0.00123794	1	0.0557861	12	8	5	0.387695	0.774414
yghG		Lipoprotein YghG	75	86	38	14	66.3717	14	0.321297	0.00125826	1	0.0565892	17	10	9	0.629059	1
group_3220		hypothetical protein	58	29	55	71	51.3274	71	2.58182	0.00126724	1	0.0568801	31	18	18	0.47313	0.47313
clpV1		Protein ClpV1	64	78	49	22	56.6372	22	0.368394	0.00128614	1	0.0576141	21	14	13	0.189247	0.38331
group_243		hypothetical protein	79	48	34	52	69.9115	52	2.51716	0.00131504	1	0.0587923	32	22	14	0.0501025	0.596615
rhmD		L-rhamnonate dehydratase	59	30	54	70	52.2124	70	2.54938	0.00133049	1	0.0593657	10	6	7	0.34375	0.753906
xerD_2		Tyrosine recombinase XerD	27	45	86	55	23.8938	55	0.383721	0.00139589	1	0.0621612	26	15	14	0.557197	0.845019
group_1016		hypothetical protein	52	68	61	32	46.0177	32	0.401157	0.00145942	1	0.0648626	27	18	15	0.122078	0.701108
group_576		hypothetical protein	34	12	79	88	30.0885	88	3.15612	0.00146964	1	0.0651885	19	12	9	0.359283	1
pac		Penicillin G acylase	29	47	84	53	25.6637	53	0.389311	0.0015635	1	0.0684316	21	8	17	0.00719738	0.38331
atoC		Regulatory protein AtoC	68	38	45	62	60.177	62	2.4655	0.00156393	1	0.0684316	18	9	10	0.814529	1
atoS		Signal transduction histidine-protein kinase AtoS	68	38	45	62	60.177	62	2.4655	0.00156393	1	0.0684316	18	9	10	0.814529	1
atoB		Acetyl-CoA acetyltransferase	68	38	45	62	60.177	62	2.4655	0.00156393	1	0.0684316	18	9	10	0.814529	1
atoD		Acetate CoA-transferase subunit alpha	68	38	45	62	60.177	62	2.4655	0.00156393	1	0.0684316	18	9	10	0.814529	1
atoA		Acetate CoA-transferase subunit beta	68	38	45	62	60.177	62	2.4655	0.00156393	1	0.0684316	18	9	10	0.814529	1
atoE		Putative short-chain fatty acid transporter	68	38	45	62	60.177	62	2.4655	0.00156393	1	0.0684316	18	9	10	0.814529	1
group_13871		hypothetical protein	1	11	112	89	0.884956	89	0.0722403	0.0016565	1	0.0711483	9	1	9	0.00390625	0.0390625
group_2779		hypothetical protein	1	11	112	89	0.884956	89	0.0722403	0.0016565	1	0.0711483	8	1	7	0.0703125	0.0703125
group_3771	intA_3	Prophage integrase IntA	1	11	112	89	0.884956	89	0.0722403	0.0016565	1	0.0711483	8	1	7	0.0703125	0.0703125
group_4893	emrE	Multidrug transporter EmrE	1	11	112	89	0.884956	89	0.0722403	0.0016565	1	0.0711483	11	1	10	0.0117188	0.0117188
group_5741		hypothetical protein	1	11	112	89	0.884956	89	0.0722403	0.0016565	1	0.0711483	8	1	7	0.0703125	0.0703125
group_9977		hypothetical protein	1	11	112	89	0.884956	89	0.0722403	0.0016565	1	0.0711483	10	1	9	0.0214844	0.0214844
group_199		hypothetical protein	61	75	52	25	53.9823	25	0.391026	0.00166435	1	0.0711483	11	7	4	0.548828	0.548828
group_146		IS256 family transposase ISEic2	19	36	94	64	16.8142	64	0.359338	0.00167651	1	0.0711483	25	9	17	0.107752	0.229523
group_1283		hypothetical protein	5	18	108	82	4.42478	82	0.210905	0.00167948	1	0.0711483	15	3	13	0.00738525	0.0351562
group_2731		hypothetical protein	5	18	108	82	4.42478	82	0.210905	0.00167948	1	0.0711483	15	3	12	0.0351562	0.0351562
group_3738		hypothetical protein	5	18	108	82	4.42478	82	0.210905	0.00167948	1	0.0711483	14	3	11	0.057373	0.057373
group_3825		hypothetical protein	5	18	108	82	4.42478	82	0.210905	0.00167948	1	0.0711483	15	3	13	0.00738525	0.0351562
argR_2		Arginine repressor	5	18	108	82	4.42478	82	0.210905	0.00167948	1	0.0711483	14	4	12	0.0129395	0.179565
group_8780		hypothetical protein	5	18	108	82	4.42478	82	0.210905	0.00167948	1	0.0711483	14	4	12	0.0129395	0.179565
arcC1_3		Carbamate kinase 1	5	18	108	82	4.42478	82	0.210905	0.00167948	1	0.0711483	14	4	12	0.0129395	0.179565
arcA_2		Arginine deiminase	5	18	108	82	4.42478	82	0.210905	0.00167948	1	0.0711483	14	4	12	0.0129395	0.179565
group_9915		hypothetical protein	5	18	108	82	4.42478	82	0.210905	0.00167948	1	0.0711483	14	3	11	0.057373	0.057373
epsH		Type II secretion system protein H	78	87	35	13	69.0265	13	0.333005	0.00180021	1	0.075404	15	9	8	0.607239	1
ybgU		Protein YbgU	103	100	10	0	91.1504	0	0	0.0018575	1	0.075404	1	0	1	1	1
group_7361		hypothetical protein	103	100	10	0	91.1504	0	0	0.0018575	1	0.075404	3	0	3	0.25	0.25
group_12196		hypothetical protein	10	0	103	100	8.84956	100	inf	0.0018575	1	0.075404	4	4	0	0.125	0.125
group_12940		hypothetical protein	10	0	103	100	8.84956	100	inf	0.0018575	1	0.075404	4	4	0	0.125	0.125
group_4998		hypothetical protein	10	0	103	100	8.84956	100	inf	0.0018575	1	0.075404	1	1	0	1	1
group_8009		hypothetical protein	10	0	103	100	8.84956	100	inf	0.0018575	1	0.075404	1	1	0	1	1
group_8010		hypothetical protein	10	0	103	100	8.84956	100	inf	0.0018575	1	0.075404	1	1	0	1	1
rfbC		dTDP-4-dehydrorhamnose 3,5-epimerase	10	0	103	100	8.84956	100	inf	0.0018575	1	0.075404	1	1	0	1	1
group_8043		hypothetical protein	10	0	103	100	8.84956	100	inf	0.0018575	1	0.075404	1	1	0	1	1
group_8044		hypothetical protein	10	0	103	100	8.84956	100	inf	0.0018575	1	0.075404	1	1	0	1	1
group_8045		hypothetical protein	10	0	103	100	8.84956	100	inf	0.0018575	1	0.075404	1	1	0	1	1
group_8046		hypothetical protein	10	0	103	100	8.84956	100	inf	0.0018575	1	0.075404	1	1	0	1	1
group_8047		hypothetical protein	10	0	103	100	8.84956	100	inf	0.0018575	1	0.075404	1	1	0	1	1
wbbL		Rhamnosyltransferase WbbL	10	0	103	100	8.84956	100	inf	0.0018575	1	0.075404	1	1	0	1	1
group_8055		hypothetical protein	10	0	103	100	8.84956	100	inf	0.0018575	1	0.075404	2	2	0	0.5	0.5
group_8128		hypothetical protein	10	0	103	100	8.84956	100	inf	0.0018575	1	0.075404	2	2	0	0.5	0.5
group_8136		hypothetical protein	10	0	103	100	8.84956	100	inf	0.0018575	1	0.075404	3	3	0	0.25	0.25
group_1720		hypothetical protein	57	72	56	28	50.4425	28	0.395833	0.00191835	1	0.075404	20	13	13	0.263176	0.263176
group_2188		hypothetical protein	57	72	56	28	50.4425	28	0.395833	0.00191835	1	0.075404	20	13	13	0.263176	0.263176
group_33		hypothetical protein	59	73	54	27	52.2124	27	0.40411	0.00194309	1	0.075404	31	10	26	0.000192195	0.0707555
group_1730		hypothetical protein	88	58	25	42	77.8761	42	2.54897	0.00199433	1	0.075404	21	15	12	0.0783539	0.663624
celA		PTS system cellobiose-specific EIIB component	56	71	57	29	49.5575	29	0.401285	0.0020107	1	0.075404	12	7	6	0.774414	1
group_10042		hypothetical protein	0	8	113	92	0	92	0	0.0020229	1	0.075404	3	0	3	0.25	0.25
group_10043		hypothetical protein	0	8	113	92	0	92	0	0.0020229	1	0.075404	3	0	3	0.25	0.25
group_10162		hypothetical protein	0	8	113	92	0	92	0	0.0020229	1	0.075404	4	0	4	0.125	0.125
group_10167	gadW_2	HTH-type transcriptional regulator GadW	0	8	113	92	0	92	0	0.0020229	1	0.075404	4	0	4	0.125	0.125
group_10168		hypothetical protein	0	8	113	92	0	92	0	0.0020229	1	0.075404	4	0	4	0.125	0.125
group_10169		hypothetical protein	0	8	113	92	0	92	0	0.0020229	1	0.075404	4	0	4	0.125	0.125
group_10260		hypothetical protein	0	8	113	92	0	92	0	0.0020229	1	0.075404	4	0	4	0.125	0.125
group_11122		hypothetical protein	0	8	113	92	0	92	0	0.0020229	1	0.075404	6	0	6	0.03125	0.03125
group_127		hypothetical protein	0	8	113	92	0	92	0	0.0020229	1	0.075404	4	0	4	0.125	0.125
group_1317		hypothetical protein	0	8	113	92	0	92	0	0.0020229	1	0.075404	4	0	4	0.125	0.125
group_14953		hypothetical protein	0	8	113	92	0	92	0	0.0020229	1	0.075404	7	0	7	0.015625	0.015625
group_1614	hlyA	Hemolysin, chromosomal	0	8	113	92	0	92	0	0.0020229	1	0.075404	4	0	4	0.125	0.125
group_1621		hypothetical protein	0	8	113	92	0	92	0	0.0020229	1	0.075404	4	0	4	0.125	0.125
group_18373		hypothetical protein	0	8	113	92	0	92	0	0.0020229	1	0.075404	6	0	6	0.03125	0.03125
group_2030		hypothetical protein	0	8	113	92	0	92	0	0.0020229	1	0.075404	4	0	4	0.125	0.125
group_2031		hypothetical protein	0	8	113	92	0	92	0	0.0020229	1	0.075404	4	0	4	0.125	0.125
group_2034		hypothetical protein	0	8	113	92	0	92	0	0.0020229	1	0.075404	4	0	4	0.125	0.125
group_2035		hypothetical protein	0	8	113	92	0	92	0	0.0020229	1	0.075404	4	0	4	0.125	0.125
group_2041		hypothetical protein	0	8	113	92	0	92	0	0.0020229	1	0.075404	8	0	8	0.0078125	0.0078125
dgcT_2		putative diguanylate cyclase DgcT	0	8	113	92	0	92	0	0.0020229	1	0.075404	8	0	8	0.0078125	0.0078125
group_2677		hypothetical protein	0	8	113	92	0	92	0	0.0020229	1	0.075404	3	0	3	0.25	0.25
group_2684		hypothetical protein	0	8	113	92	0	92	0	0.0020229	1	0.075404	4	0	4	0.125	0.125
group_2695		hypothetical protein	0	8	113	92	0	92	0	0.0020229	1	0.075404	7	0	7	0.015625	0.015625
clpP_2		ATP-dependent Clp protease proteolytic subunit	0	8	113	92	0	92	0	0.0020229	1	0.075404	4	0	4	0.125	0.125
yscU		Yop proteins translocation protein U	0	8	113	92	0	92	0	0.0020229	1	0.075404	4	0	4	0.125	0.125
sicA_1		hypothetical protein	0	8	113	92	0	92	0	0.0020229	1	0.075404	4	0	4	0.125	0.125
group_2721		hypothetical protein	0	8	113	92	0	92	0	0.0020229	1	0.075404	4	0	4	0.125	0.125
group_2884	intS_1	Prophage integrase IntS	0	8	113	92	0	92	0	0.0020229	1	0.075404	7	0	7	0.015625	0.015625
eptA_2		Phosphoethanolamine transferase EptA	0	8	113	92	0	92	0	0.0020229	1	0.075404	3	0	3	0.25	0.25
group_3781		hypothetical protein	0	8	113	92	0	92	0	0.0020229	1	0.075404	4	0	4	0.125	0.125
group_3784		hypothetical protein	0	8	113	92	0	92	0	0.0020229	1	0.075404	4	0	4	0.125	0.125
group_3786		hypothetical protein	0	8	113	92	0	92	0	0.0020229	1	0.075404	4	0	4	0.125	0.125
group_3798		hypothetical protein	0	8	113	92	0	92	0	0.0020229	1	0.075404	4	0	4	0.125	0.125
group_3799		hypothetical protein	0	8	113	92	0	92	0	0.0020229	1	0.075404	4	0	4	0.125	0.125
group_3801	sctC	Type 3 secretion system secretin	0	8	113	92	0	92	0	0.0020229	1	0.075404	4	0	4	0.125	0.125
yscJ		Yop proteins translocation lipoprotein J	0	8	113	92	0	92	0	0.0020229	1	0.075404	4	0	4	0.125	0.125
yscN		putative ATP synthase YscN	0	8	113	92	0	92	0	0.0020229	1	0.075404	4	0	4	0.125	0.125
cesT		Tir chaperone	0	8	113	92	0	92	0	0.0020229	1	0.075404	4	0	4	0.125	0.125
group_444		hypothetical protein	0	8	113	92	0	92	0	0.0020229	1	0.075404	4	0	4	0.125	0.125
group_513		hypothetical protein	0	8	113	92	0	92	0	0.0020229	1	0.075404	4	0	4	0.125	0.125
group_5666		hypothetical protein	0	8	113	92	0	92	0	0.0020229	1	0.075404	7	0	7	0.015625	0.015625
group_5676		hypothetical protein	0	8	113	92	0	92	0	0.0020229	1	0.075404	7	0	7	0.015625	0.015625
group_5701		hypothetical protein	0	8	113	92	0	92	0	0.0020229	1	0.075404	4	0	4	0.125	0.125
group_5703		hypothetical protein	0	8	113	92	0	92	0	0.0020229	1	0.075404	4	0	4	0.125	0.125
spaP_2		Surface presentation of antigens protein SpaP	0	8	113	92	0	92	0	0.0020229	1	0.075404	4	0	4	0.125	0.125
ssaV		Secretion system apparatus protein SsaV	0	8	113	92	0	92	0	0.0020229	1	0.075404	4	0	4	0.125	0.125
group_714		hypothetical protein	0	8	113	92	0	92	0	0.0020229	1	0.075404	5	0	5	0.0625	0.0625
dgkA_1		Diacylglycerol kinase	0	8	113	92	0	92	0	0.0020229	1	0.075404	3	0	3	0.25	0.25
mntB_1		Manganese transport system membrane protein MntB	29	9	84	91	25.6637	91	3.49074	0.0020264	1	0.075404	17	13	6	0.0490417	0.332306
group_9153		hypothetical protein	4	16	109	84	3.53982	84	0.192661	0.00202993	1	0.075404	11	3	11	0.000976562	0.226562
group_9154		hypothetical protein	4	16	109	84	3.53982	84	0.192661	0.00202993	1	0.075404	11	3	11	0.000976562	0.226562
pknD		Serine/threonine-protein kinase PknD	4	16	109	84	3.53982	84	0.192661	0.00202993	1	0.075404	11	3	11	0.000976562	0.226562
hokE_1		Toxic protein HokE	88	93	25	7	77.8761	7	0.264946	0.00204224	1	0.0756128	14	5	10	0.179565	0.42395
group_9508	yafP	putative N-acetyltransferase YafP	25	7	88	93	22.1239	93	3.77435	0.00204224	1	0.0756128	10	7	6	0.34375	0.753906
ygbT		CRISPR-associated endonuclease Cas1	65	78	48	22	57.5221	22	0.381944	0.0020463	1	0.0756394	14	12	6	0.0129395	0.790527
group_677	fixX_2	Ferredoxin-like protein FixX	33	50	80	50	29.2035	50	0.4125	0.00206049	1	0.0760399	22	13	12	0.523467	0.831812
kilR		Killing protein KilR	26	43	87	57	23.0088	57	0.396151	0.00211399	1	0.0778869	29	14	20	0.0614283	1
group_2651		hypothetical protein	3	15	110	85	2.65487	85	0.154545	0.00214207	1	0.0785378	11	2	11	0.000976562	0.0654297
group_9151		hypothetical protein	3	15	110	85	2.65487	85	0.154545	0.00214207	1	0.0785378	11	2	11	0.000976562	0.0654297
group_9152		hypothetical protein	3	15	110	85	2.65487	85	0.154545	0.00214207	1	0.0785378	11	2	11	0.000976562	0.0654297
epsG		Type II secretion system protein G	77	86	36	14	68.1416	14	0.348191	0.00217063	1	0.0794564	16	10	8	0.454498	1
ygcB		CRISPR-associated endonuclease/helicase Cas3	64	77	49	23	56.6372	23	0.39014	0.00222451	1	0.081297	17	14	8	0.0127258	1
group_1239		hypothetical protein	27	44	86	56	23.8938	56	0.399577	0.00223563	1	0.0815717	20	11	15	0.0413895	0.823803
group_2644		hypothetical protein	22	39	91	61	19.469	61	0.378135	0.00227086	1	0.0827236	21	13	10	0.38331	1
psuK_1		Pseudouridine kinase	74	44	39	56	65.4867	56	2.41492	0.00230841	1	0.0838215	18	11	11	0.480682	0.480682
group_8052	psuK_2	Pseudouridine kinase	39	56	74	44	34.5133	44	0.414093	0.00230841	1	0.0838215	18	11	11	0.480682	0.480682
ydjE_1		Inner membrane metabolite transport protein YdjE	85	55	28	45	75.2212	45	2.48377	0.00235928	1	0.0852581	20	12	12	0.503445	0.503445
group_1213		hypothetical protein	85	55	28	45	75.2212	45	2.48377	0.00235928	1	0.0852581	30	19	14	0.200488	0.855536
ydjJ		putative zinc-type alcohol dehydrogenase-like protein YdjJ	85	55	28	45	75.2212	45	2.48377	0.00235928	1	0.0852581	20	12	12	0.503445	0.503445
gspC2		Type II secretion system protein C 2	80	88	33	12	70.7965	12	0.330579	0.00238288	1	0.0859737	18	10	8	0.814529	0.814529
group_1912		hypothetical protein	63	76	50	24	55.7522	24	0.397895	0.00241006	1	0.0866451	25	9	18	0.0432853	0.229523
casE		CRISPR system Cascade subunit CasE	63	76	50	24	55.7522	24	0.397895	0.00241006	1	0.0866451	15	13	8	0.00738525	1
group_988		hypothetical protein	65	36	48	64	57.5221	64	2.40741	0.00241505	1	0.0866451	32	19	18	0.377086	0.596615
group_555		hypothetical protein	6	19	107	81	5.30973	81	0.239056	0.00244323	1	0.0866451	15	6	12	0.0351562	0.607239
group_8624	flmC	Protein FlmC	6	19	107	81	5.30973	81	0.239056	0.00244323	1	0.0866451	18	6	15	0.00753784	0.237885
group_1376	ygcB	CRISPR-associated endonuclease/helicase Cas3	23	6	90	94	20.354	94	4.0037	0.00244362	1	0.0866451	12	8	5	0.387695	0.774414
casD		CRISPR system Cascade subunit CasD	23	6	90	94	20.354	94	4.0037	0.00244362	1	0.0866451	12	8	5	0.387695	0.774414
group_1734	casA	CRISPR system Cascade subunit CasA	23	6	90	94	20.354	94	4.0037	0.00244362	1	0.0866451	12	8	5	0.387695	0.774414
group_2999	casC	CRISPR system Cascade subunit CasC	23	6	90	94	20.354	94	4.0037	0.00244362	1	0.0866451	12	8	5	0.387695	0.774414
group_4420	casE	CRISPR system Cascade subunit CasE	23	6	90	94	20.354	94	4.0037	0.00244362	1	0.0866451	12	8	5	0.387695	0.774414
casB		CRISPR system Cascade subunit CasB	23	6	90	94	20.354	94	4.0037	0.00244362	1	0.0866451	12	8	5	0.387695	0.774414
group_2457		hypothetical protein	29	46	84	54	25.6637	54	0.40528	0.00248492	1	0.0879716	20	10	14	0.115318	1
group_4992		hypothetical protein	45	61	68	39	39.823	39	0.423095	0.00250922	1	0.0885547	12	7	8	0.387695	0.774414
group_4993		hypothetical protein	45	61	68	39	39.823	39	0.423095	0.00250922	1	0.0885547	12	7	8	0.387695	0.774414
group_462		hypothetical protein	69	40	44	60	61.0619	60	2.35227	0.00253737	1	0.0894086	14	5	10	0.179565	0.42395
xerC_5		Tyrosine recombinase XerC	30	10	83	90	26.5487	90	3.25301	0.00255195	1	0.0897827	20	11	9	0.823803	0.823803
group_1783		IS3 family transposase IS150	51	25	62	75	45.1327	75	2.46774	0.00260264	1	0.0914237	24	8	18	0.0226558	0.15159
group_5214		hypothetical protein	19	35	94	65	16.8142	65	0.37538	0.00271537	1	0.0950885	19	9	17	0.000728607	1
group_8595		hypothetical protein	19	35	94	65	16.8142	65	0.37538	0.00271537	1	0.0950885	19	9	17	0.000728607	1
group_1526		hypothetical protein	61	74	52	26	53.9823	26	0.412162	0.0028019	1	0.0979668	9	7	3	0.179688	0.507812
group_581	intA_2	Prophage integrase IntA	13	28	100	72	11.5044	72	0.334286	0.00290646	1	0.0986123	21	8	15	0.0783539	0.38331
mngR_3		Mannosyl-D-glycerate transport/metabolism system repressor MngR	58	72	55	28	51.3274	28	0.410101	0.00300623	1	0.0986123	12	8	5	0.387695	0.774414
group_2810	xerC_1	Tyrosine recombinase XerC	55	28	58	72	48.6726	72	2.43842	0.00300623	1	0.0986123	30	17	20	0.0987371	0.584665
group_10390		hypothetical protein	5	17	108	83	4.42478	83	0.226035	0.00305289	1	0.0986123	15	3	12	0.0351562	0.0351562
group_3824		hypothetical protein	5	17	108	83	4.42478	83	0.226035	0.00305289	1	0.0986123	15	3	12	0.0351562	0.0351562
group_5768		hypothetical protein	5	17	108	83	4.42478	83	0.226035	0.00305289	1	0.0986123	14	3	11	0.057373	0.057373
group_3139		Glycine betaine transporter	31	11	82	89	27.4336	89	3.05876	0.00314813	1	0.0986123	23	16	9	0.0931396	0.404873
group_7281		hypothetical protein	31	11	82	89	27.4336	89	3.05876	0.00314813	1	0.0986123	18	11	10	0.480682	0.814529
yeaR_2		putative protein YeaR	12	1	101	99	10.6195	99	11.7624	0.0032067	1	0.0986123	7	6	1	0.125	0.125
mmuM		Homocysteine S-methyltransferase	12	1	101	99	10.6195	99	11.7624	0.0032067	1	0.0986123	5	4	1	0.375	0.375
rocC		Amino-acid permease RocC	12	1	101	99	10.6195	99	11.7624	0.0032067	1	0.0986123	5	4	1	0.375	0.375
group_7263		hypothetical protein	21	37	92	63	18.5841	63	0.38866	0.00329095	1	0.0986123	23	9	15	0.21004	0.404873
group_3437	ybcO	Putative nuclease YbcO	19	4	94	96	16.8142	96	4.85106	0.00332117	1	0.0986123	14	10	4	0.179565	0.179565
gadW_2		HTH-type transcriptional regulator GadW	26	42	87	58	23.0088	58	0.412698	0.00334397	1	0.0986123	25	10	18	0.0432853	0.424356
mntB_2		Manganese transport system membrane protein MntB	28	9	85	91	24.7788	91	3.33072	0.00335341	1	0.0986123	18	12	7	0.237885	0.480682
traC_1		Protein TraC	1	10	112	90	0.884956	90	0.0803571	0.00339622	1	0.0986123	3	1	2	1	1
group_10910		hypothetical protein	1	10	112	90	0.884956	90	0.0803571	0.00339622	1	0.0986123	3	1	2	1	1
group_10911		hypothetical protein	1	10	112	90	0.884956	90	0.0803571	0.00339622	1	0.0986123	3	1	2	1	1
group_10912		hypothetical protein	1	10	112	90	0.884956	90	0.0803571	0.00339622	1	0.0986123	3	1	2	1	1
group_10913		hypothetical protein	1	10	112	90	0.884956	90	0.0803571	0.00339622	1	0.0986123	3	1	2	1	1
group_10915		hypothetical protein	1	10	112	90	0.884956	90	0.0803571	0.00339622	1	0.0986123	3	1	2	1	1
group_10916		hypothetical protein	1	10	112	90	0.884956	90	0.0803571	0.00339622	1	0.0986123	3	1	2	1	1
group_10917		hypothetical protein	1	10	112	90	0.884956	90	0.0803571	0.00339622	1	0.0986123	3	1	2	1	1
repB_1		RepFIB replication protein A	1	10	112	90	0.884956	90	0.0803571	0.00339622	1	0.0986123	3	1	2	1	1
group_10921		hypothetical protein	1	10	112	90	0.884956	90	0.0803571	0.00339622	1	0.0986123	3	1	2	1	1
group_10923		hypothetical protein	1	10	112	90	0.884956	90	0.0803571	0.00339622	1	0.0986123	3	1	2	1	1
group_10924		hypothetical protein	1	10	112	90	0.884956	90	0.0803571	0.00339622	1	0.0986123	3	1	2	1	1
group_10926		hypothetical protein	1	10	112	90	0.884956	90	0.0803571	0.00339622	1	0.0986123	3	1	2	1	1
group_10927		hypothetical protein	1	10	112	90	0.884956	90	0.0803571	0.00339622	1	0.0986123	3	1	2	1	1
group_10929		hypothetical protein	1	10	112	90	0.884956	90	0.0803571	0.00339622	1	0.0986123	3	1	2	1	1
higB-1		Toxin HigB-1	1	10	112	90	0.884956	90	0.0803571	0.00339622	1	0.0986123	3	1	2	1	1
group_10935		hypothetical protein	1	10	112	90	0.884956	90	0.0803571	0.00339622	1	0.0986123	3	1	2	1	1
group_10936		hypothetical protein	1	10	112	90	0.884956	90	0.0803571	0.00339622	1	0.0986123	3	1	2	1	1
group_10943		hypothetical protein	1	10	112	90	0.884956	90	0.0803571	0.00339622	1	0.0986123	3	1	2	1	1
group_10944		hypothetical protein	1	10	112	90	0.884956	90	0.0803571	0.00339622	1	0.0986123	3	1	2	1	1
group_10946		hypothetical protein	1	10	112	90	0.884956	90	0.0803571	0.00339622	1	0.0986123	3	1	2	1	1
group_10947		hypothetical protein	1	10	112	90	0.884956	90	0.0803571	0.00339622	1	0.0986123	3	1	2	1	1
group_10948		hypothetical protein	1	10	112	90	0.884956	90	0.0803571	0.00339622	1	0.0986123	3	1	2	1	1
group_10951		hypothetical protein	1	10	112	90	0.884956	90	0.0803571	0.00339622	1	0.0986123	3	1	2	1	1
group_10955		hypothetical protein	1	10	112	90	0.884956	90	0.0803571	0.00339622	1	0.0986123	3	1	2	1	1
group_10956		hypothetical protein	1	10	112	90	0.884956	90	0.0803571	0.00339622	1	0.0986123	3	1	2	1	1
group_10957		hypothetical protein	1	10	112	90	0.884956	90	0.0803571	0.00339622	1	0.0986123	3	1	2	1	1
group_10958		hypothetical protein	1	10	112	90	0.884956	90	0.0803571	0.00339622	1	0.0986123	3	1	2	1	1
group_10959		hypothetical protein	1	10	112	90	0.884956	90	0.0803571	0.00339622	1	0.0986123	3	1	2	1	1
group_10960		hypothetical protein	1	10	112	90	0.884956	90	0.0803571	0.00339622	1	0.0986123	3	1	2	1	1
group_10962		hypothetical protein	1	10	112	90	0.884956	90	0.0803571	0.00339622	1	0.0986123	3	1	2	1	1
group_10963		hypothetical protein	1	10	112	90	0.884956	90	0.0803571	0.00339622	1	0.0986123	3	1	2	1	1
group_10964		hypothetical protein	1	10	112	90	0.884956	90	0.0803571	0.00339622	1	0.0986123	3	1	2	1	1
group_10965		hypothetical protein	1	10	112	90	0.884956	90	0.0803571	0.00339622	1	0.0986123	3	1	2	1	1
group_10966		hypothetical protein	1	10	112	90	0.884956	90	0.0803571	0.00339622	1	0.0986123	3	1	2	1	1
group_10969		hypothetical protein	1	10	112	90	0.884956	90	0.0803571	0.00339622	1	0.0986123	3	1	2	1	1
dsbC_1		Thiol:disulfide interchange protein DsbC	1	10	112	90	0.884956	90	0.0803571	0.00339622	1	0.0986123	3	1	2	1	1
group_10971		hypothetical protein	1	10	112	90	0.884956	90	0.0803571	0.00339622	1	0.0986123	3	1	2	1	1
umuC_1		Protein UmuC	1	10	112	90	0.884956	90	0.0803571	0.00339622	1	0.0986123	3	1	2	1	1
group_10973	umuD_1	Protein UmuD	1	10	112	90	0.884956	90	0.0803571	0.00339622	1	0.0986123	3	1	2	1	1
group_10979		hypothetical protein	1	10	112	90	0.884956	90	0.0803571	0.00339622	1	0.0986123	3	1	2	1	1
group_10980		hypothetical protein	1	10	112	90	0.884956	90	0.0803571	0.00339622	1	0.0986123	3	1	2	1	1
group_10987		hypothetical protein	1	10	112	90	0.884956	90	0.0803571	0.00339622	1	0.0986123	3	1	2	1	1
group_10990		hypothetical protein	1	10	112	90	0.884956	90	0.0803571	0.00339622	1	0.0986123	3	1	2	1	1
hipA_2		Serine/threonine-protein kinase toxin HipA	1	10	112	90	0.884956	90	0.0803571	0.00339622	1	0.0986123	3	1	2	1	1
group_11001		hypothetical protein	1	10	112	90	0.884956	90	0.0803571	0.00339622	1	0.0986123	3	1	2	1	1
group_11002		hypothetical protein	1	10	112	90	0.884956	90	0.0803571	0.00339622	1	0.0986123	3	1	2	1	1
group_11003		hypothetical protein	1	10	112	90	0.884956	90	0.0803571	0.00339622	1	0.0986123	3	1	2	1	1
group_11006		hypothetical protein	1	10	112	90	0.884956	90	0.0803571	0.00339622	1	0.0986123	3	1	2	1	1
group_11008		hypothetical protein	1	10	112	90	0.884956	90	0.0803571	0.00339622	1	0.0986123	3	1	2	1	1
group_11009		hypothetical protein	1	10	112	90	0.884956	90	0.0803571	0.00339622	1	0.0986123	3	1	2	1	1
group_11010		hypothetical protein	1	10	112	90	0.884956	90	0.0803571	0.00339622	1	0.0986123	3	1	2	1	1
group_11011		hypothetical protein	1	10	112	90	0.884956	90	0.0803571	0.00339622	1	0.0986123	3	1	2	1	1
group_11012		hypothetical protein	1	10	112	90	0.884956	90	0.0803571	0.00339622	1	0.0986123	3	1	2	1	1
group_11013		hypothetical protein	1	10	112	90	0.884956	90	0.0803571	0.00339622	1	0.0986123	3	1	2	1	1
uvrD_2		DNA helicase II	1	10	112	90	0.884956	90	0.0803571	0.00339622	1	0.0986123	3	1	2	1	1
group_11015		hypothetical protein	1	10	112	90	0.884956	90	0.0803571	0.00339622	1	0.0986123	3	1	2	1	1
group_11016		hypothetical protein	1	10	112	90	0.884956	90	0.0803571	0.00339622	1	0.0986123	3	1	2	1	1
group_11018		hypothetical protein	1	10	112	90	0.884956	90	0.0803571	0.00339622	1	0.0986123	3	1	2	1	1
group_11020	parM_2	Plasmid segregation protein ParM	1	10	112	90	0.884956	90	0.0803571	0.00339622	1	0.0986123	3	1	2	1	1
group_11021		hypothetical protein	1	10	112	90	0.884956	90	0.0803571	0.00339622	1	0.0986123	3	1	2	1	1
group_11022		hypothetical protein	1	10	112	90	0.884956	90	0.0803571	0.00339622	1	0.0986123	3	1	2	1	1
group_15813		hypothetical protein	1	10	112	90	0.884956	90	0.0803571	0.00339622	1	0.0986123	3	1	2	1	1
group_2756		hypothetical protein	1	10	112	90	0.884956	90	0.0803571	0.00339622	1	0.0986123	3	1	2	1	1
group_2757		hypothetical protein	1	10	112	90	0.884956	90	0.0803571	0.00339622	1	0.0986123	3	1	2	1	1
group_2758		hypothetical protein	1	10	112	90	0.884956	90	0.0803571	0.00339622	1	0.0986123	3	1	2	1	1
group_3885		hypothetical protein	1	10	112	90	0.884956	90	0.0803571	0.00339622	1	0.0986123	3	1	2	1	1
group_3886		hypothetical protein	1	10	112	90	0.884956	90	0.0803571	0.00339622	1	0.0986123	3	1	2	1	1
group_3887		hypothetical protein	1	10	112	90	0.884956	90	0.0803571	0.00339622	1	0.0986123	3	1	2	1	1
group_3889		hypothetical protein	1	10	112	90	0.884956	90	0.0803571	0.00339622	1	0.0986123	3	1	2	1	1
group_3890		hypothetical protein	1	10	112	90	0.884956	90	0.0803571	0.00339622	1	0.0986123	3	1	2	1	1
group_3891		hypothetical protein	1	10	112	90	0.884956	90	0.0803571	0.00339622	1	0.0986123	3	1	2	1	1
group_3892		hypothetical protein	1	10	112	90	0.884956	90	0.0803571	0.00339622	1	0.0986123	3	1	2	1	1
group_3893		hypothetical protein	1	10	112	90	0.884956	90	0.0803571	0.00339622	1	0.0986123	3	1	2	1	1
group_3894		hypothetical protein	1	10	112	90	0.884956	90	0.0803571	0.00339622	1	0.0986123	3	1	2	1	1
dcm_1		DNA-cytosine methyltransferase	1	10	112	90	0.884956	90	0.0803571	0.00339622	1	0.0986123	3	1	2	1	1
group_3896		hypothetical protein	1	10	112	90	0.884956	90	0.0803571	0.00339622	1	0.0986123	3	1	2	1	1
group_3898		hypothetical protein	1	10	112	90	0.884956	90	0.0803571	0.00339622	1	0.0986123	3	1	2	1	1
group_3899		hypothetical protein	1	10	112	90	0.884956	90	0.0803571	0.00339622	1	0.0986123	3	1	2	1	1
group_3900		hypothetical protein	1	10	112	90	0.884956	90	0.0803571	0.00339622	1	0.0986123	3	1	2	1	1
group_3901		hypothetical protein	1	10	112	90	0.884956	90	0.0803571	0.00339622	1	0.0986123	3	1	2	1	1
group_3902		hypothetical protein	1	10	112	90	0.884956	90	0.0803571	0.00339622	1	0.0986123	3	1	2	1	1
group_3903		hypothetical protein	1	10	112	90	0.884956	90	0.0803571	0.00339622	1	0.0986123	3	1	2	1	1
folP_3		Dihydropteroate synthase	1	10	112	90	0.884956	90	0.0803571	0.00339622	1	0.0986123	10	1	9	0.0214844	0.0214844
group_5878		hypothetical protein	1	10	112	90	0.884956	90	0.0803571	0.00339622	1	0.0986123	3	1	2	1	1
group_5879	dam_1	DNA adenine methylase	1	10	112	90	0.884956	90	0.0803571	0.00339622	1	0.0986123	3	1	2	1	1
group_5880		hypothetical protein	1	10	112	90	0.884956	90	0.0803571	0.00339622	1	0.0986123	3	1	2	1	1
group_5884		hypothetical protein	1	10	112	90	0.884956	90	0.0803571	0.00339622	1	0.0986123	3	1	2	1	1
group_5886		hypothetical protein	1	10	112	90	0.884956	90	0.0803571	0.00339622	1	0.0986123	3	1	2	1	1
group_5887		hypothetical protein	1	10	112	90	0.884956	90	0.0803571	0.00339622	1	0.0986123	3	1	2	1	1
group_5888		hypothetical protein	1	10	112	90	0.884956	90	0.0803571	0.00339622	1	0.0986123	3	1	2	1	1
group_5889		hypothetical protein	1	10	112	90	0.884956	90	0.0803571	0.00339622	1	0.0986123	3	1	2	1	1
group_5890		hypothetical protein	1	10	112	90	0.884956	90	0.0803571	0.00339622	1	0.0986123	3	1	2	1	1
group_5895		hypothetical protein	1	10	112	90	0.884956	90	0.0803571	0.00339622	1	0.0986123	3	1	2	1	1
group_5896		hypothetical protein	1	10	112	90	0.884956	90	0.0803571	0.00339622	1	0.0986123	3	1	2	1	1
group_5897		hypothetical protein	1	10	112	90	0.884956	90	0.0803571	0.00339622	1	0.0986123	3	1	2	1	1
group_5898		hypothetical protein	1	10	112	90	0.884956	90	0.0803571	0.00339622	1	0.0986123	3	1	2	1	1
group_5901		hypothetical protein	1	10	112	90	0.884956	90	0.0803571	0.00339622	1	0.0986123	3	1	2	1	1
group_5903		hypothetical protein	1	10	112	90	0.884956	90	0.0803571	0.00339622	1	0.0986123	3	1	2	1	1
group_5904		hypothetical protein	1	10	112	90	0.884956	90	0.0803571	0.00339622	1	0.0986123	3	1	2	1	1
group_5905		hypothetical protein	1	10	112	90	0.884956	90	0.0803571	0.00339622	1	0.0986123	3	1	2	1	1
group_5906		hypothetical protein	1	10	112	90	0.884956	90	0.0803571	0.00339622	1	0.0986123	3	1	2	1	1
group_5907		hypothetical protein	1	10	112	90	0.884956	90	0.0803571	0.00339622	1	0.0986123	3	1	2	1	1
group_5908		hypothetical protein	1	10	112	90	0.884956	90	0.0803571	0.00339622	1	0.0986123	3	1	2	1	1
group_5910		hypothetical protein	1	10	112	90	0.884956	90	0.0803571	0.00339622	1	0.0986123	3	1	2	1	1
group_5911		hypothetical protein	1	10	112	90	0.884956	90	0.0803571	0.00339622	1	0.0986123	3	1	2	1	1
smc		Chromosome partition protein Smc	1	10	112	90	0.884956	90	0.0803571	0.00339622	1	0.0986123	3	1	2	1	1
group_5917		hypothetical protein	1	10	112	90	0.884956	90	0.0803571	0.00339622	1	0.0986123	3	1	2	1	1
group_5919		hypothetical protein	1	10	112	90	0.884956	90	0.0803571	0.00339622	1	0.0986123	3	1	2	1	1
group_5920		hypothetical protein	1	10	112	90	0.884956	90	0.0803571	0.00339622	1	0.0986123	3	1	2	1	1
group_5922		hypothetical protein	1	10	112	90	0.884956	90	0.0803571	0.00339622	1	0.0986123	3	1	2	1	1
group_5924		hypothetical protein	1	10	112	90	0.884956	90	0.0803571	0.00339622	1	0.0986123	3	1	2	1	1
group_5925		hypothetical protein	1	10	112	90	0.884956	90	0.0803571	0.00339622	1	0.0986123	3	1	2	1	1
group_5926		hypothetical protein	1	10	112	90	0.884956	90	0.0803571	0.00339622	1	0.0986123	3	1	2	1	1
group_5927		hypothetical protein	1	10	112	90	0.884956	90	0.0803571	0.00339622	1	0.0986123	3	1	2	1	1
group_5930		hypothetical protein	1	10	112	90	0.884956	90	0.0803571	0.00339622	1	0.0986123	3	1	2	1	1
group_6720		hypothetical protein	1	10	112	90	0.884956	90	0.0803571	0.00339622	1	0.0986123	3	1	2	1	1
group_7978	traY	Relaxosome protein TraY	24	7	89	93	21.2389	93	3.58266	0.00340012	1	0.0986123	12	6	6	1	1
group_4813		hypothetical protein	65	77	48	23	57.5221	23	0.404491	0.00346758	1	0.10044	28	14	17	0.344928	1
group_3454		hypothetical protein	27	43	86	57	23.8938	57	0.416171	0.00352249	1	0.1019	21	13	13	0.38331	0.38331
group_99		ISL3 family transposase ISEc38	59	32	54	68	52.2124	68	2.32176	0.00355082	1	0.102588	28	16	14	0.571588	1
nicS		HTH-type transcriptional repressor NicS	74	45	39	55	65.4867	55	2.31909	0.00361165	1	0.103648	19	11	12	0.359283	0.647606
group_2461		hypothetical protein	39	55	74	45	34.5133	45	0.431204	0.00361165	1	0.103648	14	7	8	0.790527	1
group_619	pgrR_5	hypothetical protein	96	97	17	3	84.9558	3	0.174651	0.00372089	1	0.103648	10	2	9	0.0214844	0.109375
group_12200		hypothetical protein	9	0	104	100	7.9646	100	inf	0.00375704	1	0.103648	2	2	0	0.5	0.5
group_12201		hypothetical protein	9	0	104	100	7.9646	100	inf	0.00375704	1	0.103648	2	2	0	0.5	0.5
ttrA		Tetrathionate reductase subunit A	9	0	104	100	7.9646	100	inf	0.00375704	1	0.103648	7	7	0	0.015625	0.015625
ttrC		Tetrathionate reductase subunit C	9	0	104	100	7.9646	100	inf	0.00375704	1	0.103648	7	7	0	0.015625	0.015625
ttrB		Tetrathionate reductase subunit B	9	0	104	100	7.9646	100	inf	0.00375704	1	0.103648	7	7	0	0.015625	0.015625
ttrS		Tetrathionate sensor histidine kinase TtrS	9	0	104	100	7.9646	100	inf	0.00375704	1	0.103648	7	7	0	0.015625	0.015625
ttrR		Tetrathionate response regulatory protein TtrR	9	0	104	100	7.9646	100	inf	0.00375704	1	0.103648	7	7	0	0.015625	0.015625
group_4979		hypothetical protein	9	0	104	100	7.9646	100	inf	0.00375704	1	0.103648	1	1	0	1	1
group_5546	dbpA_1	ATP-dependent RNA helicase DbpA	9	0	104	100	7.9646	100	inf	0.00375704	1	0.103648	5	5	0	0.0625	0.0625
group_6161	mdtM	Multidrug resistance protein MdtM	9	0	104	100	7.9646	100	inf	0.00375704	1	0.103648	2	2	0	0.5	0.5
metQ_1		Methionine-binding lipoprotein MetQ	9	0	104	100	7.9646	100	inf	0.00375704	1	0.103648	7	7	0	0.015625	0.015625
group_8016		hypothetical protein	9	0	104	100	7.9646	100	inf	0.00375704	1	0.103648	1	1	0	1	1
group_8018		hypothetical protein	9	0	104	100	7.9646	100	inf	0.00375704	1	0.103648	1	1	0	1	1
group_8019		hypothetical protein	9	0	104	100	7.9646	100	inf	0.00375704	1	0.103648	1	1	0	1	1
group_8020		hypothetical protein	9	0	104	100	7.9646	100	inf	0.00375704	1	0.103648	1	1	0	1	1
group_8111		hypothetical protein	9	0	104	100	7.9646	100	inf	0.00375704	1	0.103648	1	1	0	1	1
group_8112		hypothetical protein	9	0	104	100	7.9646	100	inf	0.00375704	1	0.103648	1	1	0	1	1
group_8113		hypothetical protein	9	0	104	100	7.9646	100	inf	0.00375704	1	0.103648	1	1	0	1	1
group_9650	vapC	tRNA(fMet)-specific endonuclease VapC	9	0	104	100	7.9646	100	inf	0.00375704	1	0.103648	5	5	0	0.0625	0.0625
group_9651		hypothetical protein	9	0	104	100	7.9646	100	inf	0.00375704	1	0.103648	5	5	0	0.0625	0.0625
lldD_2		L-lactate dehydrogenase	9	0	104	100	7.9646	100	inf	0.00375704	1	0.103648	5	5	0	0.0625	0.0625
group_9712		hypothetical protein	9	0	104	100	7.9646	100	inf	0.00375704	1	0.103648	5	5	0	0.0625	0.0625
phnV		Putative 2-aminoethylphosphonate transport system permease protein PhnV	9	0	104	100	7.9646	100	inf	0.00375704	1	0.103648	5	5	0	0.0625	0.0625
potH_2		Putrescine transport system permease protein PotH	9	0	104	100	7.9646	100	inf	0.00375704	1	0.103648	5	5	0	0.0625	0.0625
group_9715		hypothetical protein	9	0	104	100	7.9646	100	inf	0.00375704	1	0.103648	5	5	0	0.0625	0.0625
group_9716	gltC_2	HTH-type transcriptional regulator GltC	9	0	104	100	7.9646	100	inf	0.00375704	1	0.103648	5	5	0	0.0625	0.0625
ghrA_2		Glyoxylate/hydroxypyruvate reductase A	9	0	104	100	7.9646	100	inf	0.00375704	1	0.103648	5	5	0	0.0625	0.0625
aroQ		3-dehydroquinate dehydratase	9	0	104	100	7.9646	100	inf	0.00375704	1	0.103648	5	5	0	0.0625	0.0625
yibF_1		putative GST-like protein YibF	9	0	104	100	7.9646	100	inf	0.00375704	1	0.103648	5	5	0	0.0625	0.0625
ppsC		Phthiocerol synthesis polyketide synthase type I PpsC	9	0	104	100	7.9646	100	inf	0.00375704	1	0.103648	5	5	0	0.0625	0.0625
btuD_4		Vitamin B12 import ATP-binding protein BtuD	9	0	104	100	7.9646	100	inf	0.00375704	1	0.103648	5	5	0	0.0625	0.0625
group_9722	argE_1	Acetylornithine deacetylase	9	0	104	100	7.9646	100	inf	0.00375704	1	0.103648	5	5	0	0.0625	0.0625
group_9723		hypothetical protein	9	0	104	100	7.9646	100	inf	0.00375704	1	0.103648	5	5	0	0.0625	0.0625
rutC_2		Putative aminoacrylate peracid reductase RutC	9	0	104	100	7.9646	100	inf	0.00375704	1	0.103648	5	5	0	0.0625	0.0625
lacA_1		Galactose-6-phosphate isomerase subunit LacA	49	64	64	36	43.3628	36	0.430664	0.00376827	1	0.103832	11	6	7	0.548828	1
paoA		Aldehyde oxidoreductase iron-sulfur-binding subunit PaoA	99	98	14	2	87.6106	2	0.144315	0.00386093	1	0.105997	9	2	8	0.0390625	0.179688
paoB		Aldehyde oxidoreductase molybdenum-binding subunit PaoC	99	98	14	2	87.6106	2	0.144315	0.00386093	1	0.105997	9	2	8	0.0390625	0.179688
paoD		Molybdenum cofactor insertion chaperone PaoD	99	98	14	2	87.6106	2	0.144315	0.00386093	1	0.105997	9	2	8	0.0390625	0.179688
group_1531		hypothetical protein	46	61	67	39	40.708	39	0.438953	0.00390661	1	0.107122	15	9	9	0.607239	0.607239
group_556		hypothetical protein	90	61	23	39	79.646	39	2.50178	0.00391975	1	0.107352	19	13	9	0.167068	1
group_10994		hypothetical protein	2	12	111	88	1.76991	88	0.132132	0.00395781	1	0.107872	7	2	5	0.453125	0.453125
rusA_3		Crossover junction endodeoxyribonuclease RusA	2	12	111	88	1.76991	88	0.132132	0.00395781	1	0.107872	12	2	10	0.0385742	0.0385742
group_5597		hypothetical protein	2	12	111	88	1.76991	88	0.132132	0.00395781	1	0.107872	10	2	8	0.109375	0.109375
parM_1		Plasmid segregation protein ParM	2	12	111	88	1.76991	88	0.132132	0.00395781	1	0.107872	10	2	8	0.109375	0.109375
group_1278		hypothetical protein	15	30	98	70	13.2743	70	0.357143	0.00397613	1	0.108233	22	10	15	0.133801	0.831812
group_10166		hypothetical protein	3	14	110	86	2.65487	86	0.167532	0.00398541	1	0.108233	11	2	9	0.0654297	0.0654297
group_2099		hypothetical protein	3	14	110	86	2.65487	86	0.167532	0.00398541	1	0.108233	12	1	11	0.00634766	0.00634766
group_676		hypothetical protein	63	75	50	25	55.7522	25	0.42	0.00401238	1	0.108835	16	14	8	0.00418091	1
group_7377		hypothetical protein	29	10	84	90	25.6637	90	3.10714	0.00415304	1	0.112515	21	15	8	0.0783539	0.38331
group_108		hypothetical protein	19	34	94	66	16.8142	66	0.392365	0.00432835	1	0.112879	20	9	12	0.503445	0.823803
group_1155		hypothetical protein	113	93	0	7	100	7	inf	0.00448083	1	0.112879	6	6	0	0.03125	0.03125
group_10103		hypothetical protein	0	7	113	93	0	93	0	0.00448083	1	0.112879	4	0	4	0.125	0.125
ureA		Urease subunit gamma	0	7	113	93	0	93	0	0.00448083	1	0.112879	3	0	3	0.25	0.25
ureB		Urease subunit beta	0	7	113	93	0	93	0	0.00448083	1	0.112879	3	0	3	0.25	0.25
ureC		Urease subunit alpha	0	7	113	93	0	93	0	0.00448083	1	0.112879	3	0	3	0.25	0.25
ureF		Urease accessory protein UreF	0	7	113	93	0	93	0	0.00448083	1	0.112879	3	0	3	0.25	0.25
ureG		Urease accessory protein UreG	0	7	113	93	0	93	0	0.00448083	1	0.112879	3	0	3	0.25	0.25
ykgM_1		50S ribosomal protein L31 type B	0	7	113	93	0	93	0	0.00448083	1	0.112879	3	0	3	0.25	0.25
group_10638	virB	Virulence regulon transcriptional activator VirB	0	7	113	93	0	93	0	0.00448083	1	0.112879	5	0	5	0.0625	0.0625
group_1069		hypothetical protein	0	7	113	93	0	93	0	0.00448083	1	0.112879	4	0	4	0.125	0.125
group_10697		hypothetical protein	0	7	113	93	0	93	0	0.00448083	1	0.112879	6	0	6	0.03125	0.03125
group_10698		hypothetical protein	0	7	113	93	0	93	0	0.00448083	1	0.112879	6	0	6	0.03125	0.03125
group_10699		hypothetical protein	0	7	113	93	0	93	0	0.00448083	1	0.112879	6	0	6	0.03125	0.03125
group_10885		hypothetical protein	0	7	113	93	0	93	0	0.00448083	1	0.112879	5	0	5	0.0625	0.0625
group_10886		hypothetical protein	0	7	113	93	0	93	0	0.00448083	1	0.112879	5	0	5	0.0625	0.0625
group_11273		hypothetical protein	0	7	113	93	0	93	0	0.00448083	1	0.112879	5	0	5	0.0625	0.0625
group_1316		hypothetical protein	0	7	113	93	0	93	0	0.00448083	1	0.112879	3	0	3	0.25	0.25
group_1616	dnaT_2	Primosomal protein 1	0	7	113	93	0	93	0	0.00448083	1	0.112879	6	0	6	0.03125	0.03125
group_1618		hypothetical protein	0	7	113	93	0	93	0	0.00448083	1	0.112879	3	0	3	0.25	0.25
group_18208		hypothetical protein	0	7	113	93	0	93	0	0.00448083	1	0.112879	6	0	6	0.03125	0.03125
group_18210		hypothetical protein	0	7	113	93	0	93	0	0.00448083	1	0.112879	6	0	6	0.03125	0.03125
group_18374		hypothetical protein	0	7	113	93	0	93	0	0.00448083	1	0.112879	5	0	5	0.0625	0.0625
group_18700		hypothetical protein	0	7	113	93	0	93	0	0.00448083	1	0.112879	5	0	5	0.0625	0.0625
group_2022		IS110 family transposase ISEc66	0	7	113	93	0	93	0	0.00448083	1	0.112879	5	0	5	0.0625	0.0625
ylpA_2		Lipoprotein YlpA	0	7	113	93	0	93	0	0.00448083	1	0.112879	3	0	3	0.25	0.25
group_2039		hypothetical protein	0	7	113	93	0	93	0	0.00448083	1	0.112879	4	0	4	0.125	0.125
group_2047		Tn3 family transposase Tn2	0	7	113	93	0	93	0	0.00448083	1	0.112879	6	0	6	0.03125	0.03125
group_2113		hypothetical protein	0	7	113	93	0	93	0	0.00448083	1	0.112879	3	0	3	0.25	0.25
ureD		Urease accessory protein UreD	0	7	113	93	0	93	0	0.00448083	1	0.112879	3	0	3	0.25	0.25
group_3742	rfaH_2	Transcription antitermination protein RfaH	0	7	113	93	0	93	0	0.00448083	1	0.112879	6	0	6	0.03125	0.03125
group_3775		hypothetical protein	0	7	113	93	0	93	0	0.00448083	1	0.112879	4	0	4	0.125	0.125
group_3782		hypothetical protein	0	7	113	93	0	93	0	0.00448083	1	0.112879	3	0	3	0.25	0.25
group_3783		hypothetical protein	0	7	113	93	0	93	0	0.00448083	1	0.112879	4	0	4	0.125	0.125
group_3785		hypothetical protein	0	7	113	93	0	93	0	0.00448083	1	0.112879	4	0	4	0.125	0.125
group_3789		hypothetical protein	0	7	113	93	0	93	0	0.00448083	1	0.112879	3	0	3	0.25	0.25
group_3796		hypothetical protein	0	7	113	93	0	93	0	0.00448083	1	0.112879	4	0	4	0.125	0.125
group_3797		hypothetical protein	0	7	113	93	0	93	0	0.00448083	1	0.112879	4	0	4	0.125	0.125
group_3800		hypothetical protein	0	7	113	93	0	93	0	0.00448083	1	0.112879	4	0	4	0.125	0.125
group_3805		hypothetical protein	0	7	113	93	0	93	0	0.00448083	1	0.112879	4	0	4	0.125	0.125
group_3818		hypothetical protein	0	7	113	93	0	93	0	0.00448083	1	0.112879	4	0	4	0.125	0.125
group_3860		hypothetical protein	0	7	113	93	0	93	0	0.00448083	1	0.112879	7	0	7	0.015625	0.015625
group_3876		hypothetical protein	0	7	113	93	0	93	0	0.00448083	1	0.112879	5	0	5	0.0625	0.0625
group_4111		hypothetical protein	0	7	113	93	0	93	0	0.00448083	1	0.112879	7	0	7	0.015625	0.015625
stxA		Shiga toxin subunit A	0	7	113	93	0	93	0	0.00448083	1	0.112879	5	0	5	0.0625	0.0625
group_5688		hypothetical protein	0	7	113	93	0	93	0	0.00448083	1	0.112879	5	0	5	0.0625	0.0625
group_5700		hypothetical protein	0	7	113	93	0	93	0	0.00448083	1	0.112879	3	0	3	0.25	0.25
group_5702		hypothetical protein	0	7	113	93	0	93	0	0.00448083	1	0.112879	3	0	3	0.25	0.25
group_5704		hypothetical protein	0	7	113	93	0	93	0	0.00448083	1	0.112879	4	0	4	0.125	0.125
ureE		Urease accessory protein UreE	0	7	113	93	0	93	0	0.00448083	1	0.112879	3	0	3	0.25	0.25
group_5726		hypothetical protein	0	7	113	93	0	93	0	0.00448083	1	0.112879	4	0	4	0.125	0.125
group_5732		hypothetical protein	0	7	113	93	0	93	0	0.00448083	1	0.112879	4	0	4	0.125	0.125
group_5744		hypothetical protein	0	7	113	93	0	93	0	0.00448083	1	0.112879	3	0	3	0.25	0.25
group_5748		hypothetical protein	0	7	113	93	0	93	0	0.00448083	1	0.112879	4	0	4	0.125	0.125
group_5758		hypothetical protein	0	7	113	93	0	93	0	0.00448083	1	0.112879	6	0	6	0.03125	0.03125
group_5817	repE	Replication initiation protein	0	7	113	93	0	93	0	0.00448083	1	0.112879	5	0	5	0.0625	0.0625
group_5818	umuC_2	Protein UmuC	0	7	113	93	0	93	0	0.00448083	1	0.112879	5	0	5	0.0625	0.0625
stxB		Shiga toxin subunit B	0	7	113	93	0	93	0	0.00448083	1	0.112879	5	0	5	0.0625	0.0625
group_6740		hypothetical protein	0	7	113	93	0	93	0	0.00448083	1	0.112879	6	0	6	0.03125	0.03125
group_6864		hypothetical protein	0	7	113	93	0	93	0	0.00448083	1	0.112879	6	0	6	0.03125	0.03125
group_6865		hypothetical protein	0	7	113	93	0	93	0	0.00448083	1	0.112879	6	0	6	0.03125	0.03125
group_6965		Tn3 family transposase TnAs3	0	7	113	93	0	93	0	0.00448083	1	0.112879	6	0	6	0.03125	0.03125
group_713		hypothetical protein	0	7	113	93	0	93	0	0.00448083	1	0.112879	3	0	3	0.25	0.25
nanS		putative 9-O-acetyl-N-acetylneuraminic acid deacetylase	88	92	25	8	77.8761	8	0.306087	0.00453302	1	0.114067	12	6	7	0.774414	1
group_1636		hypothetical protein	33	49	80	51	29.2035	51	0.429337	0.00463718	1	0.116558	27	16	14	0.442068	1
group_989		hypothetical protein	44	21	69	79	38.9381	79	2.3989	0.00481372	1	0.120633	28	21	15	0.012541	0.850554
group_7206		hypothetical protein	39	17	74	83	34.5133	83	2.57313	0.00481529	1	0.120633	9	0	9	0.00390625	0.00390625
group_781		hypothetical protein	39	17	74	83	34.5133	83	2.57313	0.00481529	1	0.120633	26	17	12	0.168638	0.845019
group_2460		IS1 family transposase IS1H	60	72	53	28	53.0973	28	0.440252	0.00488922	1	0.122214	16	9	9	0.803619	0.803619
group_898		hypothetical protein	60	72	53	28	53.0973	28	0.440252	0.00488922	1	0.122214	23	14	14	0.404873	0.404873
group_2459		hypothetical protein	30	11	83	89	26.5487	89	2.92442	0.00504483	1	0.125965	16	9	9	0.803619	0.803619
group_7386		hypothetical protein	57	31	56	69	50.4425	69	2.26555	0.00521654	1	0.130109	17	5	14	0.0127258	0.143463
relE		mRNA interferase toxin RelE	77	49	36	51	68.1416	51	2.22619	0.0053028	1	0.131969	27	16	15	0.442068	0.701108
relB		Antitoxin RelB	77	49	36	51	68.1416	51	2.22619	0.0053028	1	0.131969	27	16	15	0.442068	0.701108
group_10389		hypothetical protein	5	16	108	84	4.42478	84	0.243056	0.00546011	1	0.135437	15	3	12	0.0351562	0.0351562
group_2429	xerC_3	Tyrosine recombinase XerC	5	16	108	84	4.42478	84	0.243056	0.00546011	1	0.135437	16	2	14	0.00418091	0.00418091
tetC		Transposon Tn10 TetC protein	5	16	108	84	4.42478	84	0.243056	0.00546011	1	0.135437	11	4	9	0.0654297	0.548828
epsM		Type II secretion system protein M	90	93	23	7	79.646	7	0.29453	0.00559162	1	0.138094	13	5	9	0.266846	0.581055
group_1732	ygbF	CRISPR-associated endoribonuclease Cas2	23	7	90	93	20.354	93	3.39524	0.00559162	1	0.138094	12	7	6	0.774414	1
group_2208	ygbT	CRISPR-associated endonuclease Cas1	23	7	90	93	20.354	93	3.39524	0.00559162	1	0.138094	12	7	6	0.774414	1
group_4958		IS21 family transposase ISEc12	23	7	90	93	20.354	93	3.39524	0.00559162	1	0.138094	17	10	7	0.629059	0.629059
glpG_2		Rhomboid protease GlpG	65	76	48	24	57.5221	24	0.427632	0.00570727	1	0.140796	11	7	6	0.548828	1
group_1937		hypothetical protein	18	4	95	96	15.9292	96	4.54737	0.00577953	1	0.142268	14	10	4	0.179565	0.179565
group_2466		hypothetical protein	18	4	95	96	15.9292	96	4.54737	0.00577953	1	0.142268	8	5	4	0.726562	1
group_222		hypothetical protein	64	37	49	63	56.6372	63	2.22394	0.0058482	1	0.143802	17	11	10	0.332306	0.629059
group_2178		hypothetical protein	36	15	77	85	31.8584	85	2.64935	0.00591223	1	0.145219	14	6	11	0.057373	0.790527
farR		HTH-type transcriptional regulator FarR	72	81	41	19	63.7168	19	0.411924	0.00598556	1	0.145754	22	10	14	0.286279	0.831812
hpcE		Homoprotocatechuate catabolism bifunctional isomerase/decarboxylase	72	81	41	19	63.7168	19	0.411924	0.00598556	1	0.145754	22	10	14	0.286279	0.831812
hpaB		4-hydroxyphenylacetate 3-monooxygenase oxygenase component	72	81	41	19	63.7168	19	0.411924	0.00598556	1	0.145754	22	10	14	0.286279	0.831812
hpcB		3,4-dihydroxyphenylacetate 2,3-dioxygenase	72	81	41	19	63.7168	19	0.411924	0.00598556	1	0.145754	22	10	14	0.286279	0.831812
hpcH		4-hydroxy-2-oxo-heptane-1,7-dioate aldolase	72	81	41	19	63.7168	19	0.411924	0.00598556	1	0.145754	22	10	14	0.286279	0.831812
betB_1		NAD/NADP-dependent betaine aldehyde dehydrogenase	72	81	41	19	63.7168	19	0.411924	0.00598556	1	0.145754	22	10	14	0.286279	0.831812
hpcG		2-oxo-hept-4-ene-1,7-dioate hydratase	72	81	41	19	63.7168	19	0.411924	0.00598556	1	0.145754	22	10	14	0.286279	0.831812
hpaC		4-hydroxyphenylacetate 3-monooxygenase reductase component	72	81	41	19	63.7168	19	0.411924	0.00598556	1	0.145754	22	10	14	0.286279	0.831812
gatA		PTS system galactitol-specific EIIA component	82	88	31	12	72.5664	12	0.360704	0.00602602	1	0.146164	15	7	8	1	1
gspD2		Secretin GspD 2	82	88	31	12	72.5664	12	0.360704	0.00602602	1	0.146164	17	10	7	0.629059	0.629059
ymgC		putative protein YmgC	102	99	11	1	90.2655	1	0.0936639	0.00603471	1	0.146164	8	1	7	0.0703125	0.0703125
group_3380		hypothetical protein	11	1	102	99	9.73451	99	10.6765	0.00603471	1	0.146164	2	2	1	0.5	1
group_3708		hypothetical protein	11	1	102	99	9.73451	99	10.6765	0.00603471	1	0.146164	4	4	1	0.125	0.625
group_1237		hypothetical protein	64	75	49	25	56.6372	25	0.435374	0.00609766	1	0.147531	11	8	6	0.226562	1
group_7983		hypothetical protein	30	45	83	55	26.5487	55	0.441767	0.00624226	1	0.150868	19	10	11	0.647606	1
group_1279		hypothetical protein	12	25	101	75	10.6195	75	0.356436	0.00659106	1	0.157512	22	9	15	0.133801	0.523467
group_5081		hypothetical protein	16	3	97	97	14.1593	97	5.33333	0.00662789	1	0.157512	8	5	3	0.726562	0.726562
group_3080		hypothetical protein	76	84	37	16	67.2566	16	0.391248	0.00664134	1	0.157512	25	9	19	0.0146333	0.229523
group_1831		hypothetical protein	37	16	76	84	32.7434	84	2.55592	0.00664134	1	0.157512	22	14	10	0.286279	0.831812
xcpW		Type II secretion system protein E	85	90	28	10	75.2212	10	0.337302	0.00666574	1	0.157512	15	7	9	0.607239	1
group_10842		hypothetical protein	4	14	109	86	3.53982	86	0.225426	0.00682452	1	0.157512	9	2	8	0.0390625	0.179688
group_1968		hypothetical protein	4	14	109	86	3.53982	86	0.225426	0.00682452	1	0.157512	15	4	12	0.0351562	0.118469
yadA		Adhesin YadA	4	14	109	86	3.53982	86	0.225426	0.00682452	1	0.157512	9	2	8	0.0390625	0.179688
group_2560	traS	Protein TraS	4	14	109	86	3.53982	86	0.225426	0.00682452	1	0.157512	12	2	10	0.0385742	0.0385742
group_3917		hypothetical protein	4	14	109	86	3.53982	86	0.225426	0.00682452	1	0.157512	13	3	10	0.0922852	0.0922852
group_6082		hypothetical protein	4	14	109	86	3.53982	86	0.225426	0.00682452	1	0.157512	9	2	8	0.0390625	0.179688
group_856		hypothetical protein	4	14	109	86	3.53982	86	0.225426	0.00682452	1	0.157512	8	2	7	0.0703125	0.289062
ynjI		Inner membrane protein YnjI	92	94	21	6	81.4159	6	0.279635	0.00684383	1	0.157512	7	3	7	0.015625	1
group_10914		hypothetical protein	1	9	112	91	0.884956	91	0.0902778	0.00688621	1	0.157512	3	1	2	1	1
group_10919		hypothetical protein	1	9	112	91	0.884956	91	0.0902778	0.00688621	1	0.157512	3	1	2	1	1
group_10920		hypothetical protein	1	9	112	91	0.884956	91	0.0902778	0.00688621	1	0.157512	3	1	2	1	1
group_10922		hypothetical protein	1	9	112	91	0.884956	91	0.0902778	0.00688621	1	0.157512	3	1	2	1	1
group_10928		hypothetical protein	1	9	112	91	0.884956	91	0.0902778	0.00688621	1	0.157512	3	1	2	1	1
group_10950		hypothetical protein	1	9	112	91	0.884956	91	0.0902778	0.00688621	1	0.157512	3	1	2	1	1
group_10952		hypothetical protein	1	9	112	91	0.884956	91	0.0902778	0.00688621	1	0.157512	3	1	2	1	1
group_10953		hypothetical protein	1	9	112	91	0.884956	91	0.0902778	0.00688621	1	0.157512	3	1	2	1	1
group_10954		hypothetical protein	1	9	112	91	0.884956	91	0.0902778	0.00688621	1	0.157512	3	1	2	1	1
group_10981		hypothetical protein	1	9	112	91	0.884956	91	0.0902778	0.00688621	1	0.157512	3	1	2	1	1
group_10982		hypothetical protein	1	9	112	91	0.884956	91	0.0902778	0.00688621	1	0.157512	3	1	2	1	1
group_10983		hypothetical protein	1	9	112	91	0.884956	91	0.0902778	0.00688621	1	0.157512	3	1	2	1	1
hns_2		DNA-binding protein H-NS, plasmid	1	9	112	91	0.884956	91	0.0902778	0.00688621	1	0.157512	3	1	2	1	1
group_10985		hypothetical protein	1	9	112	91	0.884956	91	0.0902778	0.00688621	1	0.157512	3	1	2	1	1
group_10986		hypothetical protein	1	9	112	91	0.884956	91	0.0902778	0.00688621	1	0.157512	3	1	2	1	1
group_11004		hypothetical protein	1	9	112	91	0.884956	91	0.0902778	0.00688621	1	0.157512	3	1	2	1	1
group_11005		hypothetical protein	1	9	112	91	0.884956	91	0.0902778	0.00688621	1	0.157512	3	1	2	1	1
group_11007		hypothetical protein	1	9	112	91	0.884956	91	0.0902778	0.00688621	1	0.157512	3	1	2	1	1
group_11017		hypothetical protein	1	9	112	91	0.884956	91	0.0902778	0.00688621	1	0.157512	3	1	2	1	1
group_11019		hypothetical protein	1	9	112	91	0.884956	91	0.0902778	0.00688621	1	0.157512	3	1	2	1	1
group_1333	proQ_2	RNA chaperone ProQ	1	9	112	91	0.884956	91	0.0902778	0.00688621	1	0.157512	9	1	8	0.0390625	0.0390625
ant1		Streptomycin 3''-adenylyltransferase	1	9	112	91	0.884956	91	0.0902778	0.00688621	1	0.157512	9	1	8	0.0390625	0.0390625
group_2027		hypothetical protein	1	9	112	91	0.884956	91	0.0902778	0.00688621	1	0.157512	6	1	5	0.21875	0.21875
cirA_1		Colicin I receptor	1	9	112	91	0.884956	91	0.0902778	0.00688621	1	0.157512	8	1	7	0.0703125	0.0703125
group_4173		hypothetical protein	1	9	112	91	0.884956	91	0.0902778	0.00688621	1	0.157512	3	1	2	1	1
group_528		hypothetical protein	1	9	112	91	0.884956	91	0.0902778	0.00688621	1	0.157512	6	1	5	0.21875	0.21875
group_5877		hypothetical protein	1	9	112	91	0.884956	91	0.0902778	0.00688621	1	0.157512	3	1	2	1	1
group_5881		hypothetical protein	1	9	112	91	0.884956	91	0.0902778	0.00688621	1	0.157512	3	1	2	1	1
group_5885		hypothetical protein	1	9	112	91	0.884956	91	0.0902778	0.00688621	1	0.157512	3	1	2	1	1
group_5891		hypothetical protein	1	9	112	91	0.884956	91	0.0902778	0.00688621	1	0.157512	3	1	2	1	1
group_5892		hypothetical protein	1	9	112	91	0.884956	91	0.0902778	0.00688621	1	0.157512	3	1	2	1	1
group_5893		hypothetical protein	1	9	112	91	0.884956	91	0.0902778	0.00688621	1	0.157512	3	1	2	1	1
group_5894		hypothetical protein	1	9	112	91	0.884956	91	0.0902778	0.00688621	1	0.157512	3	1	2	1	1
group_5899		hypothetical protein	1	9	112	91	0.884956	91	0.0902778	0.00688621	1	0.157512	3	1	2	1	1
group_5900		hypothetical protein	1	9	112	91	0.884956	91	0.0902778	0.00688621	1	0.157512	3	1	2	1	1
group_5916		hypothetical protein	1	9	112	91	0.884956	91	0.0902778	0.00688621	1	0.157512	3	1	2	1	1
group_5921		hypothetical protein	1	9	112	91	0.884956	91	0.0902778	0.00688621	1	0.157512	3	1	2	1	1
group_5928		hypothetical protein	1	9	112	91	0.884956	91	0.0902778	0.00688621	1	0.157512	3	1	2	1	1
group_5929		hypothetical protein	1	9	112	91	0.884956	91	0.0902778	0.00688621	1	0.157512	3	1	2	1	1
group_5931	virB	Virulence regulon transcriptional activator VirB	1	9	112	91	0.884956	91	0.0902778	0.00688621	1	0.157512	3	1	2	1	1
group_1019		hypothetical protein	32	13	81	87	28.3186	87	2.64387	0.00709311	1	0.161918	21	14	12	0.189247	0.663624
group_4564		hypothetical protein	32	13	81	87	28.3186	87	2.64387	0.00709311	1	0.161918	15	5	11	0.118469	0.301758
group_392		hypothetical protein	10	23	103	77	8.84956	77	0.325032	0.00720407	1	0.164285	14	4	11	0.057373	0.179565
group_362		hypothetical protein	52	28	61	72	46.0177	72	2.19204	0.00732268	1	0.166822	12	3	10	0.0385742	0.145996
group_1272		hypothetical protein	8	20	105	80	7.07965	80	0.304762	0.00753449	1	0.167908	18	7	14	0.0308838	0.480682
group_1587		hypothetical protein	8	20	105	80	7.07965	80	0.304762	0.00753449	1	0.167908	16	5	13	0.0212708	0.210114
cdiA_2		tRNA nuclease CdiA	8	20	105	80	7.07965	80	0.304762	0.00753449	1	0.167908	13	5	10	0.0922852	0.581055
group_10995		hypothetical protein	2	11	111	89	1.76991	89	0.145782	0.00757195	1	0.167908	5	2	3	1	1
yceD_4		General stress protein 16U	2	11	111	89	1.76991	89	0.145782	0.00757195	1	0.167908	5	2	3	1	1
group_10997		hypothetical protein	2	11	111	89	1.76991	89	0.145782	0.00757195	1	0.167908	5	2	3	1	1
group_10998		hypothetical protein	2	11	111	89	1.76991	89	0.145782	0.00757195	1	0.167908	5	2	3	1	1
group_1959		hypothetical protein	2	11	111	89	1.76991	89	0.145782	0.00757195	1	0.167908	9	2	7	0.179688	0.179688
group_2760		hypothetical protein	2	11	111	89	1.76991	89	0.145782	0.00757195	1	0.167908	5	2	3	1	1
group_597	ssb_2	Single-stranded DNA-binding protein	2	11	111	89	1.76991	89	0.145782	0.00757195	1	0.167908	9	2	7	0.179688	0.179688
group_6629		hypothetical protein	2	11	111	89	1.76991	89	0.145782	0.00757195	1	0.167908	10	2	8	0.109375	0.109375
group_6719		hypothetical protein	2	11	111	89	1.76991	89	0.145782	0.00757195	1	0.167908	5	2	3	1	1
yqiJ		Inner membrane protein YqiJ	105	100	8	0	92.9204	0	0	0.00758562	1	0.167908	2	0	2	0.5	0.5
group_13829		hypothetical protein	8	0	105	100	7.07965	100	inf	0.00758562	1	0.167908	3	3	0	0.25	0.25
group_13830		hypothetical protein	8	0	105	100	7.07965	100	inf	0.00758562	1	0.167908	3	3	0	0.25	0.25
glmU_1		Bifunctional protein GlmU	8	0	105	100	7.07965	100	inf	0.00758562	1	0.167908	5	5	0	0.0625	0.0625
group_4074		hypothetical protein	8	0	105	100	7.07965	100	inf	0.00758562	1	0.167908	3	3	0	0.25	0.25
pgtC		Phosphoglycerate transport regulatory protein PgtC	8	0	105	100	7.07965	100	inf	0.00758562	1	0.167908	6	6	0	0.03125	0.03125
dctD		C4-dicarboxylate transport transcriptional regulatory protein DctD	8	0	105	100	7.07965	100	inf	0.00758562	1	0.167908	6	6	0	0.03125	0.03125
group_5437		hypothetical protein	8	0	105	100	7.07965	100	inf	0.00758562	1	0.167908	4	4	0	0.125	0.125
group_5537		Tn3 family transposase ISSba14	8	0	105	100	7.07965	100	inf	0.00758562	1	0.167908	4	4	0	0.125	0.125
group_8054		hypothetical protein	8	0	105	100	7.07965	100	inf	0.00758562	1	0.167908	1	1	0	1	1
pgtP		Phosphoglycerate transporter protein	8	0	105	100	7.07965	100	inf	0.00758562	1	0.167908	6	6	0	0.03125	0.03125
pgtB		Phosphoglycerate transport system sensor protein PgtB	8	0	105	100	7.07965	100	inf	0.00758562	1	0.167908	6	6	0	0.03125	0.03125
napF_2		Ferredoxin-type protein NapF	8	0	105	100	7.07965	100	inf	0.00758562	1	0.167908	4	4	0	0.125	0.125
dmsD_2		Tat proofreading chaperone DmsD	8	0	105	100	7.07965	100	inf	0.00758562	1	0.167908	4	4	0	0.125	0.125
group_9743		hypothetical protein	8	0	105	100	7.07965	100	inf	0.00758562	1	0.167908	4	4	0	0.125	0.125
dmsB_3		Anaerobic dimethyl sulfoxide reductase chain B	8	0	105	100	7.07965	100	inf	0.00758562	1	0.167908	4	4	0	0.125	0.125
dmsA_2		Dimethyl sulfoxide reductase DmsA	8	0	105	100	7.07965	100	inf	0.00758562	1	0.167908	4	4	0	0.125	0.125
group_655		hypothetical protein	17	31	96	69	15.0442	69	0.394153	0.0081533	1	0.180297	22	10	14	0.286279	0.831812
group_3221		hypothetical protein	33	14	80	86	29.2035	86	2.53393	0.00824199	1	0.18208	22	13	11	0.523467	1
cfaE		CFA/I fimbrial subunit E	66	76	47	24	58.4071	24	0.443449	0.00859328	1	0.189656	10	7	6	0.34375	0.753906
yjeO		Inner membrane protein YjeO	59	34	54	66	52.2124	66	2.12092	0.00865968	1	0.190935	19	7	15	0.0192108	0.359283
group_1265		hypothetical protein	14	27	99	73	12.3894	73	0.382342	0.00876859	1	0.191101	20	7	14	0.115318	0.263176
pduV_2		Propanediol utilization protein PduV	14	27	99	73	12.3894	73	0.382342	0.00876859	1	0.191101	20	7	14	0.115318	0.263176
rsxC_2		Ion-translocating oxidoreductase complex subunit C	14	27	99	73	12.3894	73	0.382342	0.00876859	1	0.191101	20	7	14	0.115318	0.263176
ddrA		Diol dehydratase-reactivating factor alpha subunit	14	27	99	73	12.3894	73	0.382342	0.00876859	1	0.191101	20	7	14	0.115318	0.263176
pduC		Propanediol dehydratase large subunit	14	27	99	73	12.3894	73	0.382342	0.00876859	1	0.191101	20	7	14	0.115318	0.263176
rhaR_5		HTH-type transcriptional activator RhaR	14	27	99	73	12.3894	73	0.382342	0.00876859	1	0.191101	20	7	14	0.115318	0.263176
pduE		Propanediol dehydratase small subunit	14	27	99	73	12.3894	73	0.382342	0.00876859	1	0.191101	20	7	14	0.115318	0.263176
pduD		Propanediol dehydratase medium subunit	14	27	99	73	12.3894	73	0.382342	0.00876859	1	0.191101	20	7	14	0.115318	0.263176
pduB		Propanediol utilization protein PduB	14	27	99	73	12.3894	73	0.382342	0.00876859	1	0.191101	20	7	14	0.115318	0.263176
pduA_1		Propanediol utilization protein PduA	14	27	99	73	12.3894	73	0.382342	0.00876859	1	0.191101	20	7	14	0.115318	0.263176
pduF		Propanediol diffusion facilitator	14	27	99	73	12.3894	73	0.382342	0.00876859	1	0.191101	20	7	14	0.115318	0.263176
pduU		Propanediol utilization protein PduU	14	27	99	73	12.3894	73	0.382342	0.00876859	1	0.191101	20	7	14	0.115318	0.263176
group_1914		hypothetical protein	26	9	87	91	23.0088	91	3.02171	0.0088018	1	0.19164	15	7	9	0.607239	1
group_4999		hypothetical protein	53	65	60	35	46.9027	35	0.475641	0.00892803	1	0.194202	15	9	7	0.607239	1
group_339		hypothetical protein	11	23	102	77	9.73451	77	0.36104	0.00912374	1	0.197951	19	7	14	0.0635681	0.359283
dsdC		HTH-type transcriptional regulator DsdC	48	25	65	75	42.4779	75	2.21538	0.00913375	1	0.197951	16	5	13	0.0212708	0.210114
zraS		Sensor protein ZraS	78	85	35	15	69.0265	15	0.393277	0.00913539	1	0.197951	9	8	2	0.0390625	0.179688
group_4530	zraS	Sensor protein ZraS	35	15	78	85	30.9735	85	2.54274	0.00913539	1	0.197951	9	2	8	0.0390625	0.179688
group_2394		hypothetical protein	90	63	23	37	79.646	37	2.29814	0.00927511	1	0.200594	28	19	12	0.0871586	0.571588
cspB		Cold shock-like protein CspB	90	63	23	37	79.646	37	2.29814	0.00927511	1	0.200594	28	19	12	0.0871586	0.571588
yadM		putative fimbrial-like protein YadM	83	88	30	12	73.4513	12	0.377273	0.00939146	1	0.202917	9	3	8	0.0390625	0.507812
gpFI		DNA-invertase hin	83	56	30	44	73.4513	44	2.17381	0.00941859	1	0.203309	32	22	16	0.0501025	1
group_4673		hypothetical protein	9	21	104	79	7.9646	79	0.325549	0.00947538	1	0.203667	20	7	14	0.115318	0.263176
group_1990	xerC_1	Tyrosine recombinase XerC	5	15	108	85	4.42478	85	0.262346	0.00959963	1	0.203667	12	3	10	0.0385742	0.145996
group_2598		hypothetical protein	5	15	108	85	4.42478	85	0.262346	0.00959963	1	0.203667	15	4	12	0.0351562	0.118469
group_851		IS3 family transposase IS1351	5	15	108	85	4.42478	85	0.262346	0.00959963	1	0.203667	13	5	9	0.266846	0.581055
group_857		hypothetical protein	5	15	108	85	4.42478	85	0.262346	0.00959963	1	0.203667	15	5	11	0.118469	0.301758
group_838		hypothetical protein	7	18	106	82	6.19469	82	0.300839	0.00982976	1	0.203667	19	5	15	0.0192108	0.0635681
group_10163		hypothetical protein	0	6	113	94	0	94	0	0.00986736	1	0.203667	3	0	3	0.25	0.25
group_10164		hypothetical protein	0	6	113	94	0	94	0	0.00986736	1	0.203667	3	0	3	0.25	0.25
group_10293		hypothetical protein	0	6	113	94	0	94	0	0.00986736	1	0.203667	3	0	3	0.25	0.25
group_10326		hypothetical protein	0	6	113	94	0	94	0	0.00986736	1	0.203667	5	0	5	0.0625	0.0625
group_10410		hypothetical protein	0	6	113	94	0	94	0	0.00986736	1	0.203667	5	0	5	0.0625	0.0625
group_10811		hypothetical protein	0	6	113	94	0	94	0	0.00986736	1	0.203667	4	0	4	0.125	0.125
group_11025		hypothetical protein	0	6	113	94	0	94	0	0.00986736	1	0.203667	5	0	5	0.0625	0.0625
group_14958		hypothetical protein	0	6	113	94	0	94	0	0.00986736	1	0.203667	5	0	5	0.0625	0.0625
group_1607		hypothetical protein	0	6	113	94	0	94	0	0.00986736	1	0.203667	3	0	3	0.25	0.25
group_1626		hypothetical protein	0	6	113	94	0	94	0	0.00986736	1	0.203667	2	0	2	0.5	0.5
group_19381		hypothetical protein	0	6	113	94	0	94	0	0.00986736	1	0.203667	6	0	6	0.03125	0.03125
group_19563	hin	DNA-invertase hin	0	6	113	94	0	94	0	0.00986736	1	0.203667	5	0	5	0.0625	0.0625
group_21011	bla	Beta-lactamase CTX-M-1	0	6	113	94	0	94	0	0.00986736	1	0.203667	6	0	6	0.03125	0.03125
group_21012		hypothetical protein	0	6	113	94	0	94	0	0.00986736	1	0.203667	6	0	6	0.03125	0.03125
group_2705		hypothetical protein	0	6	113	94	0	94	0	0.00986736	1	0.203667	2	0	2	0.5	0.5
group_2707		hypothetical protein	0	6	113	94	0	94	0	0.00986736	1	0.203667	4	0	4	0.125	0.125
group_2715		hypothetical protein	0	6	113	94	0	94	0	0.00986736	1	0.203667	2	0	2	0.5	0.5
group_2725		hypothetical protein	0	6	113	94	0	94	0	0.00986736	1	0.203667	3	0	3	0.25	0.25
group_2729		hypothetical protein	0	6	113	94	0	94	0	0.00986736	1	0.203667	6	0	6	0.03125	0.03125
sta1		Heat-stable enterotoxin ST-IA/ST-P	0	6	113	94	0	94	0	0.00986736	1	0.203667	4	0	4	0.125	0.125
group_3778		hypothetical protein	0	6	113	94	0	94	0	0.00986736	1	0.203667	2	0	2	0.5	0.5
group_3815		hypothetical protein	0	6	113	94	0	94	0	0.00986736	1	0.203667	2	0	2	0.5	0.5
group_4116		hypothetical protein	0	6	113	94	0	94	0	0.00986736	1	0.203667	6	0	6	0.03125	0.03125
recD_2		RecBCD enzyme subunit RecD	0	6	113	94	0	94	0	0.00986736	1	0.203667	6	0	6	0.03125	0.03125
group_5602		hypothetical protein	0	6	113	94	0	94	0	0.00986736	1	0.203667	4	0	4	0.125	0.125
group_5604		hypothetical protein	0	6	113	94	0	94	0	0.00986736	1	0.203667	3	0	3	0.25	0.25
group_5611		hypothetical protein	0	6	113	94	0	94	0	0.00986736	1	0.203667	4	0	4	0.125	0.125
group_5705		hypothetical protein	0	6	113	94	0	94	0	0.00986736	1	0.203667	3	0	3	0.25	0.25
group_5713		hypothetical protein	0	6	113	94	0	94	0	0.00986736	1	0.203667	3	0	3	0.25	0.25
group_5729		hypothetical protein	0	6	113	94	0	94	0	0.00986736	1	0.203667	4	0	4	0.125	0.125
gadW_3		HTH-type transcriptional regulator GadW	0	6	113	94	0	94	0	0.00986736	1	0.203667	2	0	2	0.5	0.5
group_5802		hypothetical protein	0	6	113	94	0	94	0	0.00986736	1	0.203667	6	0	6	0.03125	0.03125
group_5980		hypothetical protein	0	6	113	94	0	94	0	0.00986736	1	0.203667	4	0	4	0.125	0.125
group_6462		Deoxyguanosinetriphosphate triphosphohydrolase-like protein	0	6	113	94	0	94	0	0.00986736	1	0.203667	6	0	6	0.03125	0.03125
group_6652		hypothetical protein	0	6	113	94	0	94	0	0.00986736	1	0.203667	2	0	2	0.5	0.5
group_6710		hypothetical protein	0	6	113	94	0	94	0	0.00986736	1	0.203667	4	0	4	0.125	0.125
group_6714		hypothetical protein	0	6	113	94	0	94	0	0.00986736	1	0.203667	3	0	3	0.25	0.25
group_6744		hypothetical protein	0	6	113	94	0	94	0	0.00986736	1	0.203667	3	0	3	0.25	0.25
group_6959		hypothetical protein	0	6	113	94	0	94	0	0.00986736	1	0.203667	6	0	6	0.03125	0.03125
pemK		Endoribonuclease PemK	0	6	113	94	0	94	0	0.00986736	1	0.203667	5	0	5	0.0625	0.0625
pemI		Antitoxin PemI	0	6	113	94	0	94	0	0.00986736	1	0.203667	5	0	5	0.0625	0.0625
group_7104		hypothetical protein	0	6	113	94	0	94	0	0.00986736	1	0.203667	3	0	3	0.25	0.25
group_4989		hypothetical protein	17	4	96	96	15.0442	96	4.25	0.00992188	1	0.204606	9	5	4	1	1
group_4540		hypothetical protein	36	16	77	84	31.8584	84	2.45455	0.0101652	1	0.209242	8	1	8	0.0078125	0.0703125
group_7129	papD_1	Chaperone protein PapD	36	16	77	84	31.8584	84	2.45455	0.0101652	1	0.209242	8	1	8	0.0078125	0.0703125
group_738		hypothetical protein	63	73	50	27	55.7522	27	0.466027	0.0102448	1	0.210497	22	13	13	0.523467	0.523467
group_1682		hypothetical protein	50	27	63	73	44.2478	73	2.1458	0.0102448	1	0.210497	18	8	12	0.237885	0.814529
ybdM_2		putative protein YbdM	12	24	101	76	10.6195	76	0.376238	0.0105672	1	0.216926	20	7	15	0.0413895	0.263176
group_4972	rhaR_3	HTH-type transcriptional activator RhaR	71	79	42	21	62.8319	21	0.449367	0.0108357	1	0.222234	22	9	15	0.133801	0.523467
hlyB		Alpha-hemolysin translocation ATP-binding protein HlyB	31	13	82	87	27.4336	87	2.53002	0.0109109	1	0.223372	16	8	9	0.803619	1
hlyD		Hemolysin secretion protein D, plasmid	31	13	82	87	27.4336	87	2.53002	0.0109109	1	0.223372	16	8	9	0.803619	1
group_1975		hypothetical protein	16	29	97	71	14.1593	71	0.403839	0.0112165	1	0.228391	26	10	17	0.168638	0.32694
bcsQ		Cellulose biosynthesis protein BcsQ	103	99	10	1	91.1504	1	0.10404	0.0112671	1	0.228391	7	1	7	0.015625	0.125
group_4977		hypothetical protein	10	1	103	99	8.84956	99	9.61165	0.0112671	1	0.228391	3	2	1	1	1
group_5018		hypothetical protein	10	1	103	99	8.84956	99	9.61165	0.0112671	1	0.228391	3	2	1	1	1
group_8028		hypothetical protein	10	1	103	99	8.84956	99	9.61165	0.0112671	1	0.228391	2	1	1	1	1
group_8029	nohA_2	Prophage DNA-packing protein NohA	10	1	103	99	8.84956	99	9.61165	0.0112671	1	0.228391	2	1	1	1	1
group_8030		hypothetical protein	10	1	103	99	8.84956	99	9.61165	0.0112671	1	0.228391	1	1	1	1	1
group_8031		hypothetical protein	10	1	103	99	8.84956	99	9.61165	0.0112671	1	0.228391	1	1	1	1	1
group_8032		hypothetical protein	10	1	103	99	8.84956	99	9.61165	0.0112671	1	0.228391	1	1	1	1	1
group_8033		hypothetical protein	10	1	103	99	8.84956	99	9.61165	0.0112671	1	0.228391	1	1	1	1	1
pir		PI protein	10	1	103	99	8.84956	99	9.61165	0.0112671	1	0.228391	4	3	1	0.625	0.625
epsF_2		hypothetical protein	90	92	23	8	79.646	8	0.340265	0.0115969	1	0.234655	14	6	9	0.42395	0.790527
gspK		Putative type II secretion system protein K	90	92	23	8	79.646	8	0.340265	0.0115969	1	0.234655	14	6	9	0.42395	0.790527
group_2161		hypothetical protein	10	22	103	78	8.84956	78	0.344219	0.0116177	1	0.234656	14	4	11	0.057373	0.179565
group_3540		hypothetical protein	10	22	103	78	8.84956	78	0.344219	0.0116177	1	0.234656	18	5	14	0.0308838	0.0962524
yjgL		putative protein YjgL	58	69	55	31	51.3274	31	0.473781	0.0116291	1	0.234677	27	16	15	0.442068	0.701108
group_862		hypothetical protein	14	3	99	97	12.3894	97	4.57239	0.0119323	1	0.240582	9	6	3	0.507812	0.507812
group_4382		hypothetical protein	68	77	45	23	60.177	23	0.451371	0.0120274	1	0.242284	23	12	14	0.404873	1
der_1		hypothetical protein	21	34	92	66	18.5841	66	0.443095	0.0121677	1	0.244892	29	14	19	0.136046	1
fimG_2		Protein FimG	101	98	12	2	89.3805	2	0.171769	0.0122978	1	0.244896	5	1	4	0.375	0.375
yhjR		Protein YhjR	101	98	12	2	89.3805	2	0.171769	0.0122978	1	0.244896	10	2	9	0.0214844	0.109375
group_2497		hypothetical protein	12	2	101	98	10.6195	98	5.82178	0.0122978	1	0.244896	6	4	2	0.6875	0.6875
group_3406		hypothetical protein	12	2	101	98	10.6195	98	5.82178	0.0122978	1	0.244896	6	4	2	0.6875	0.6875
group_3407		hypothetical protein	12	2	101	98	10.6195	98	5.82178	0.0122978	1	0.244896	6	4	2	0.6875	0.6875
group_3984		hypothetical protein	12	2	101	98	10.6195	98	5.82178	0.0122978	1	0.244896	8	6	2	0.289062	0.289062
group_5004		hypothetical protein	12	2	101	98	10.6195	98	5.82178	0.0122978	1	0.244896	6	4	2	0.6875	0.6875
pfeA		Ferric enterobactin receptor	12	2	101	98	10.6195	98	5.82178	0.0122978	1	0.244896	9	7	2	0.179688	0.179688
group_8024		hypothetical protein	12	2	101	98	10.6195	98	5.82178	0.0122978	1	0.244896	6	4	2	0.6875	0.6875
group_8034		hypothetical protein	12	2	101	98	10.6195	98	5.82178	0.0122978	1	0.244896	4	2	2	1	1
group_8152		hypothetical protein	12	2	101	98	10.6195	98	5.82178	0.0122978	1	0.244896	6	4	2	0.6875	0.6875
group_8155		hypothetical protein	12	2	101	98	10.6195	98	5.82178	0.0122978	1	0.244896	6	4	2	0.6875	0.6875
group_3289		hypothetical protein	57	33	56	67	50.4425	67	2.06656	0.0123639	1	0.245779	33	22	19	0.0801433	0.48685
group_4296		hypothetical protein	57	33	56	67	50.4425	67	2.06656	0.0123639	1	0.245779	29	14	19	0.136046	1
group_2626		hypothetical protein	28	11	85	89	24.7788	89	2.66524	0.0124269	1	0.246598	19	13	9	0.167068	1
yadV		putative fimbrial chaperone YadV	85	89	28	11	75.2212	11	0.375201	0.0124269	1	0.246598	8	2	8	0.0078125	0.289062
group_2057		hypothetical protein	8	19	105	81	7.07965	81	0.324812	0.0124518	1	0.246659	14	5	12	0.0129395	0.42395
group_8312		hypothetical protein	8	19	105	81	7.07965	81	0.324812	0.0124518	1	0.246659	14	3	12	0.0129395	0.057373
hlyA		Hemolysin, plasmid	32	14	81	86	28.3186	86	2.42681	0.0125252	1	0.247679	18	9	10	0.814529	1
hlyC		Hemolysin-activating lysine-acyltransferase HlyC	32	14	81	86	28.3186	86	2.42681	0.0125252	1	0.247679	18	9	10	0.814529	1
cfaB		CFA/I fimbrial subunit B	67	76	46	24	59.292	24	0.459954	0.0127498	1	0.251901	10	8	5	0.109375	1
group_3823		hypothetical protein	6	16	107	84	5.30973	84	0.294393	0.0127883	1	0.252	13	4	9	0.266846	0.266846
group_9118	tetA	Tetracycline resistance protein, class B	6	16	107	84	5.30973	84	0.294393	0.0127883	1	0.252	12	5	9	0.145996	0.774414
group_9119	tetR	Tetracycline repressor protein class B from transposon Tn10	6	16	107	84	5.30973	84	0.294393	0.0127883	1	0.252	12	5	9	0.145996	0.774414
group_7948		hypothetical protein	28	41	85	59	24.7788	59	0.474032	0.0129866	1	0.255685	18	11	12	0.237885	0.480682
group_5166		hypothetical protein	22	35	91	65	19.469	65	0.44898	0.0130434	1	0.256581	23	8	19	0.00259948	0.21004
group_2100		hypothetical protein	3	12	110	88	2.65487	88	0.2	0.0132471	1	0.258565	11	1	10	0.0117188	0.0117188
group_3914		hypothetical protein	3	12	110	88	2.65487	88	0.2	0.0132471	1	0.258565	13	3	10	0.0922852	0.0922852
srp54		Signal recognition particle 54 kDa protein	3	12	110	88	2.65487	88	0.2	0.0132471	1	0.258565	11	3	8	0.226562	0.226562
ompA_1		Outer membrane protein A	3	12	110	88	2.65487	88	0.2	0.0132471	1	0.258565	11	2	9	0.0654297	0.0654297
group_6280		hypothetical protein	3	12	110	88	2.65487	88	0.2	0.0132471	1	0.258565	11	2	9	0.0654297	0.0654297
group_852		hypothetical protein	3	12	110	88	2.65487	88	0.2	0.0132471	1	0.258565	14	3	11	0.057373	0.057373
group_863		hypothetical protein	3	12	110	88	2.65487	88	0.2	0.0132471	1	0.258565	11	2	9	0.0654297	0.0654297
proQ_2		RNA chaperone ProQ	3	12	110	88	2.65487	88	0.2	0.0132471	1	0.258565	10	1	9	0.0214844	0.0214844
group_9894		hypothetical protein	3	12	110	88	2.65487	88	0.2	0.0132471	1	0.258565	11	3	8	0.226562	0.226562
group_2529		hypothetical protein	47	25	66	75	41.5929	75	2.13636	0.0134837	1	0.261814	23	12	15	0.21004	1
sadB		Inner membrane lipoprotein SadB	74	81	39	19	65.4867	19	0.445078	0.0135124	1	0.261814	13	10	7	0.0922852	1
hcpA		hypothetical protein	99	74	14	26	87.6106	26	2.48456	0.0137071	1	0.261814	15	12	7	0.0351562	1
group_385		hypothetical protein	14	26	99	74	12.3894	74	0.402486	0.0137071	1	0.261814	22	8	16	0.0524788	0.286279
group_10931		hypothetical protein	1	8	112	92	0.884956	92	0.102679	0.0137926	1	0.261814	3	1	2	1	1
group_10932		hypothetical protein	1	8	112	92	0.884956	92	0.102679	0.0137926	1	0.261814	3	1	2	1	1
group_10933		hypothetical protein	1	8	112	92	0.884956	92	0.102679	0.0137926	1	0.261814	3	1	2	1	1
group_10934		hypothetical protein	1	8	112	92	0.884956	92	0.102679	0.0137926	1	0.261814	3	1	2	1	1
group_10937		hypothetical protein	1	8	112	92	0.884956	92	0.102679	0.0137926	1	0.261814	3	1	2	1	1
group_10938		hypothetical protein	1	8	112	92	0.884956	92	0.102679	0.0137926	1	0.261814	3	1	2	1	1
group_10941		hypothetical protein	1	8	112	92	0.884956	92	0.102679	0.0137926	1	0.261814	3	1	2	1	1
group_10942		hypothetical protein	1	8	112	92	0.884956	92	0.102679	0.0137926	1	0.261814	3	1	2	1	1
group_10945		hypothetical protein	1	8	112	92	0.884956	92	0.102679	0.0137926	1	0.261814	3	1	2	1	1
group_10949		hypothetical protein	1	8	112	92	0.884956	92	0.102679	0.0137926	1	0.261814	3	1	2	1	1
group_10967		hypothetical protein	1	8	112	92	0.884956	92	0.102679	0.0137926	1	0.261814	3	1	2	1	1
group_10968		hypothetical protein	1	8	112	92	0.884956	92	0.102679	0.0137926	1	0.261814	3	1	2	1	1
group_10974		hypothetical protein	1	8	112	92	0.884956	92	0.102679	0.0137926	1	0.261814	3	1	2	1	1
group_10975		hypothetical protein	1	8	112	92	0.884956	92	0.102679	0.0137926	1	0.261814	3	1	2	1	1
group_10976		hypothetical protein	1	8	112	92	0.884956	92	0.102679	0.0137926	1	0.261814	3	1	2	1	1
group_10988		hypothetical protein	1	8	112	92	0.884956	92	0.102679	0.0137926	1	0.261814	3	1	2	1	1
group_10993		hypothetical protein	1	8	112	92	0.884956	92	0.102679	0.0137926	1	0.261814	3	1	2	1	1
group_16995		hypothetical protein	1	8	112	92	0.884956	92	0.102679	0.0137926	1	0.261814	6	1	5	0.21875	0.21875
group_2106		hypothetical protein	1	8	112	92	0.884956	92	0.102679	0.0137926	1	0.261814	7	1	7	0.015625	0.125
group_3744		hypothetical protein	1	8	112	92	0.884956	92	0.102679	0.0137926	1	0.261814	8	1	7	0.0703125	0.0703125
group_3762		hypothetical protein	1	8	112	92	0.884956	92	0.102679	0.0137926	1	0.261814	6	1	6	0.03125	0.21875
group_3873		hypothetical protein	1	8	112	92	0.884956	92	0.102679	0.0137926	1	0.261814	7	1	6	0.125	0.125
group_3888		hypothetical protein	1	8	112	92	0.884956	92	0.102679	0.0137926	1	0.261814	3	1	2	1	1
group_5909		hypothetical protein	1	8	112	92	0.884956	92	0.102679	0.0137926	1	0.261814	3	1	2	1	1
group_5914		hypothetical protein	1	8	112	92	0.884956	92	0.102679	0.0137926	1	0.261814	3	1	2	1	1
group_5923		hypothetical protein	1	8	112	92	0.884956	92	0.102679	0.0137926	1	0.261814	3	1	2	1	1
group_6756		hypothetical protein	1	8	112	92	0.884956	92	0.102679	0.0137926	1	0.261814	6	1	5	0.21875	0.21875
group_8387	hin_2	DNA-invertase hin	1	8	112	92	0.884956	92	0.102679	0.0137926	1	0.261814	8	1	7	0.0703125	0.0703125
oleD_2		2-alkyl-3-oxoalkanoate reductase	95	95	18	5	84.0708	5	0.277778	0.0137955	1	0.261814	10	3	7	0.34375	0.34375
group_10999		hypothetical protein	2	10	111	90	1.76991	90	0.162162	0.0142839	1	0.269276	4	2	2	1	1
group_11000	hha_1	Hemolysin expression-modulating protein Hha	2	10	111	90	1.76991	90	0.162162	0.0142839	1	0.269276	4	2	2	1	1
group_1262		hypothetical protein	2	10	111	90	1.76991	90	0.162162	0.0142839	1	0.269276	9	1	8	0.0390625	0.0390625
group_1517		IS4 family transposase ISVsa5	2	10	111	90	1.76991	90	0.162162	0.0142839	1	0.269276	9	2	7	0.179688	0.179688
group_2691		hypothetical protein	2	10	111	90	1.76991	90	0.162162	0.0142839	1	0.269276	7	2	6	0.125	0.453125
group_3741		hypothetical protein	2	10	111	90	1.76991	90	0.162162	0.0142839	1	0.269276	9	2	7	0.179688	0.179688
group_3897		hypothetical protein	2	10	111	90	1.76991	90	0.162162	0.0142839	1	0.269276	4	2	2	1	1
group_859	yhdJ_2	DNA adenine methyltransferase YhdJ	2	10	111	90	1.76991	90	0.162162	0.0142839	1	0.269276	8	2	7	0.0703125	0.289062
group_53		hypothetical protein	89	91	24	9	78.7611	9	0.366758	0.0143734	1	0.270511	15	5	10	0.301758	0.301758
group_4951		IS110 family transposase ISEc76	24	9	89	91	21.2389	91	2.72659	0.0143734	1	0.270511	10	4	6	0.753906	0.753906
mrr		Mrr restriction system protein	29	12	84	88	25.6637	88	2.53175	0.0144327	1	0.271402	20	12	11	0.503445	0.823803
group_1245		hypothetical protein	21	7	92	93	18.5841	93	3.03261	0.0145406	1	0.273203	12	6	7	0.774414	1
hyfA_1		Hydrogenase-4 component A	106	100	7	0	93.8053	0	0	0.0152914	1	0.281696	3	0	3	0.25	0.25
murB		UDP-N-acetylenolpyruvoylglucosamine reductase	106	100	7	0	93.8053	0	0	0.0152914	1	0.281696	6	0	6	0.03125	0.03125
coaA_2		Pantothenate kinase	106	100	7	0	93.8053	0	0	0.0152914	1	0.281696	6	0	6	0.03125	0.03125
birA		Bifunctional ligase/repressor BirA	106	100	7	0	93.8053	0	0	0.0152914	1	0.281696	6	0	6	0.03125	0.03125
group_13452	xynR	HTH-type transcriptional regulator XynR	7	0	106	100	6.19469	100	inf	0.0152914	1	0.281696	3	3	0	0.25	0.25
xynB		Beta-xylosidase	7	0	106	100	6.19469	100	inf	0.0152914	1	0.281696	3	3	0	0.25	0.25
yagG		Putative glycoside/cation symporter YagG	7	0	106	100	6.19469	100	inf	0.0152914	1	0.281696	3	3	0	0.25	0.25
yagF		D-xylonate dehydratase YagF	7	0	106	100	6.19469	100	inf	0.0152914	1	0.281696	3	3	0	0.25	0.25
group_13456	yagE	Putative 2-dehydro-3-deoxy-D-gluconate aldolase YagE	7	0	106	100	6.19469	100	inf	0.0152914	1	0.281696	3	3	0	0.25	0.25
group_13457		IS481 family transposase ISEc19	7	0	106	100	6.19469	100	inf	0.0152914	1	0.281696	3	3	0	0.25	0.25
group_14419		hypothetical protein	7	0	106	100	6.19469	100	inf	0.0152914	1	0.281696	2	2	0	0.5	0.5
group_14420		hypothetical protein	7	0	106	100	6.19469	100	inf	0.0152914	1	0.281696	2	2	0	0.5	0.5
intA		Prophage integrase IntA	7	0	106	100	6.19469	100	inf	0.0152914	1	0.281696	2	2	0	0.5	0.5
group_5556		hypothetical protein	7	0	106	100	6.19469	100	inf	0.0152914	1	0.281696	3	3	0	0.25	0.25
group_6286	argF	Ornithine carbamoyltransferase subunit F	7	0	106	100	6.19469	100	inf	0.0152914	1	0.281696	3	3	0	0.25	0.25
group_6423		hypothetical protein	7	0	106	100	6.19469	100	inf	0.0152914	1	0.281696	2	2	0	0.5	0.5
parA_1		Chromosome partitioning protein ParA	7	0	106	100	6.19469	100	inf	0.0152914	1	0.281696	1	1	0	1	1
group_8134		hypothetical protein	7	0	106	100	6.19469	100	inf	0.0152914	1	0.281696	1	1	0	1	1
group_9702		hypothetical protein	7	0	106	100	6.19469	100	inf	0.0152914	1	0.281696	4	4	0	0.125	0.125
group_9703		hypothetical protein	7	0	106	100	6.19469	100	inf	0.0152914	1	0.281696	4	4	0	0.125	0.125
group_9704		hypothetical protein	7	0	106	100	6.19469	100	inf	0.0152914	1	0.281696	4	4	0	0.125	0.125
group_9705		hypothetical protein	7	0	106	100	6.19469	100	inf	0.0152914	1	0.281696	4	4	0	0.125	0.125
group_9706		IS6 family transposase IS15	7	0	106	100	6.19469	100	inf	0.0152914	1	0.281696	4	4	0	0.125	0.125
group_9740		hypothetical protein	7	0	106	100	6.19469	100	inf	0.0152914	1	0.281696	4	4	0	0.125	0.125
group_8481	fliD	Flagellar hook-associated protein 2	33	46	80	54	29.2035	54	0.484239	0.0154777	1	0.284896	28	13	17	0.344928	0.850554
cspJ		Cold shock-like protein CspJ	94	69	19	31	83.1858	31	2.22273	0.0158997	1	0.292424	24	17	9	0.0639147	0.307456
ytbE		putative oxidoreductase YtbE	34	47	79	53	30.0885	53	0.485322	0.0159741	1	0.293556	18	13	8	0.0962524	0.814529
dnaB_1		Replicative DNA helicase	7	17	106	83	6.19469	83	0.32242	0.016347	1	0.298226	18	5	13	0.0962524	0.0962524
group_5080		hypothetical protein	7	17	106	83	6.19469	83	0.32242	0.016347	1	0.298226	16	4	13	0.0212708	0.0768127
relE_2		mRNA interferase toxin RelE	26	10	87	90	23.0088	90	2.68966	0.0164392	1	0.298226	13	7	6	1	1
csbX_2		Alpha-ketoglutarate permease	26	10	87	90	23.0088	90	2.68966	0.0164392	1	0.298226	14	7	7	1	1
hxpB_2		Hexitol phosphatase B	26	10	87	90	23.0088	90	2.68966	0.0164392	1	0.298226	14	7	7	1	1
csbX_1		Alpha-ketoglutarate permease	26	10	87	90	23.0088	90	2.68966	0.0164392	1	0.298226	14	7	7	1	1
xylB_2		Xylulose kinase	26	10	87	90	23.0088	90	2.68966	0.0164392	1	0.298226	14	7	7	1	1
mtlK_1		Mannitol 2-dehydrogenase	26	10	87	90	23.0088	90	2.68966	0.0164392	1	0.298226	14	7	7	1	1
eryD		Erythritol catabolism regulatory protein EryD	26	10	87	90	23.0088	90	2.68966	0.0164392	1	0.298226	14	7	7	1	1
malI_1		Maltose regulon regulatory protein MalI	26	10	87	90	23.0088	90	2.68966	0.0164392	1	0.298226	14	7	7	1	1
rbtD		Ribitol 2-dehydrogenase	26	10	87	90	23.0088	90	2.68966	0.0164392	1	0.298226	14	7	7	1	1
araB_2		Ribulokinase	26	10	87	90	23.0088	90	2.68966	0.0164392	1	0.298226	14	7	7	1	1
virB		Virulence regulon transcriptional activator VirB	26	10	87	90	23.0088	90	2.68966	0.0164392	1	0.298226	13	7	6	1	1
group_8039		hypothetical protein	26	10	87	90	23.0088	90	2.68966	0.0164392	1	0.298226	13	7	6	1	1
gatD		Galactitol 1-phosphate 5-dehydrogenase	87	90	26	10	76.9912	10	0.371795	0.0164392	1	0.298226	14	7	7	1	1
srlR_4		Glucitol operon repressor	87	90	26	10	76.9912	10	0.371795	0.0164392	1	0.298226	14	7	7	1	1
casC		CRISPR system Cascade subunit CasC	60	70	53	30	53.0973	30	0.485175	0.0164691	1	0.29853	19	16	10	0.00442505	1
group_54		hypothetical protein	108	86	5	14	95.5752	14	3.51628	0.0165739	1	0.298991	15	12	3	0.0351562	0.0351562
group_2103		hypothetical protein	5	14	108	86	4.42478	86	0.284392	0.0165739	1	0.298991	14	4	10	0.179565	0.179565
group_3750		hypothetical protein	5	14	108	86	4.42478	86	0.284392	0.0165739	1	0.298991	14	3	11	0.057373	0.057373
group_5330		hypothetical protein	5	14	108	86	4.42478	86	0.284392	0.0165739	1	0.298991	12	3	10	0.0385742	0.145996
group_604		hypothetical protein	5	14	108	86	4.42478	86	0.284392	0.0165739	1	0.298991	14	3	11	0.057373	0.057373
group_9475		hypothetical protein	5	14	108	86	4.42478	86	0.284392	0.0165739	1	0.298991	12	2	11	0.00634766	0.0385742
group_1565		hypothetical protein	12	23	101	77	10.6195	77	0.397762	0.0166535	1	0.300188	18	8	12	0.237885	0.814529
group_2505	ydaG	putative protein YdaG	16	4	97	96	14.1593	96	3.95876	0.0167862	1	0.302339	13	9	4	0.266846	0.266846
ttuB		Putative tartrate transporter	71	78	42	22	62.8319	22	0.476801	0.0171841	1	0.309259	22	9	15	0.133801	0.523467
repB		RepFIB replication protein A	61	70	52	30	53.9823	30	0.502747	0.0172846	1	0.31082	26	14	13	0.845019	1
group_459		hypothetical protein	69	77	44	23	61.0619	23	0.468418	0.0176719	1	0.317532	22	12	13	0.523467	0.831812
noc		Nucleoid occlusion protein	57	67	56	33	50.4425	33	0.501333	0.017941	1	0.321857	29	17	17	0.458258	0.458258
group_1112		hypothetical protein	56	33	57	67	49.5575	67	1.99468	0.017941	1	0.321857	22	13	13	0.523467	0.523467
group_5047		hypothetical protein	19	6	94	94	16.8142	94	3.16667	0.0181685	1	0.32568	13	8	6	0.581055	1
group_371		hypothetical protein	74	49	39	51	65.4867	51	1.97488	0.0182179	1	0.326307	34	21	16	0.229481	0.864166
group_943		hypothetical protein	37	18	76	82	32.7434	82	2.21784	0.0183202	1	0.32788	25	14	14	0.690038	0.690038
group_2481		hypothetical protein	27	39	86	61	23.8938	61	0.491055	0.0184268	1	0.329526	22	9	18	0.00434351	0.523467
ydfB		putative protein YdfB	55	65	58	35	48.6726	35	0.51061	0.0189062	1	0.337832	32	21	16	0.110184	1
group_8297		hypothetical protein	27	11	86	89	23.8938	89	2.54017	0.0190837	1	0.340735	14	9	8	0.42395	0.790527
group_301		hypothetical protein	67	75	46	25	59.292	25	0.485507	0.0196151	1	0.349948	11	9	5	0.0654297	1
group_370		hypothetical protein	60	37	53	63	53.0973	63	1.92759	0.0198532	1	0.353916	32	16	22	0.0501025	1
group_38		hypothetical protein	45	56	68	44	39.823	44	0.519958	0.0200269	1	0.354154	25	15	18	0.0432853	0.424356
group_4040		hypothetical protein	4	13	109	87	3.53982	87	0.245589	0.0201371	1	0.354154	12	3	9	0.145996	0.145996
group_4041		hypothetical protein	4	13	109	87	3.53982	87	0.245589	0.0201371	1	0.354154	12	3	9	0.145996	0.145996
group_510		hypothetical protein	4	13	109	87	3.53982	87	0.245589	0.0201371	1	0.354154	12	3	9	0.145996	0.145996
group_5271		hypothetical protein	4	13	109	87	3.53982	87	0.245589	0.0201371	1	0.354154	8	3	7	0.0703125	0.726562
group_6279		hypothetical protein	4	13	109	87	3.53982	87	0.245589	0.0201371	1	0.354154	12	3	9	0.145996	0.145996
fimD_2		Outer membrane usher protein FimD	100	97	13	3	88.4956	3	0.237906	0.020211	1	0.354154	6	2	4	0.6875	0.6875
fimF_2		Protein FimF	100	97	13	3	88.4956	3	0.237906	0.020211	1	0.354154	6	2	4	0.6875	0.6875
stpA_1		DNA-binding protein StpA	13	3	100	97	11.5044	97	4.20333	0.020211	1	0.354154	8	5	3	0.726562	0.726562
group_2799		hypothetical protein	13	3	100	97	11.5044	97	4.20333	0.020211	1	0.354154	9	6	3	0.507812	0.507812
group_241		hypothetical protein	90	65	23	35	79.646	35	2.10702	0.0206146	1	0.354154	27	20	13	0.0191573	1
group_1036		hypothetical protein	18	30	95	70	15.9292	70	0.442105	0.0208444	1	0.354154	23	9	14	0.404873	0.404873
tibA		putative autotransporter	104	99	9	1	92.0354	1	0.116723	0.0208529	1	0.354154	6	1	5	0.21875	0.21875
group_12721		hypothetical protein	9	1	104	99	7.9646	99	8.56731	0.0208529	1	0.354154	5	4	1	0.375	0.375
group_2009		hypothetical protein	9	1	104	99	7.9646	99	8.56731	0.0208529	1	0.354154	7	6	1	0.125	0.125
group_8053		hypothetical protein	9	1	104	99	7.9646	99	8.56731	0.0208529	1	0.354154	3	2	1	1	1
group_8135		hypothetical protein	9	1	104	99	7.9646	99	8.56731	0.0208529	1	0.354154	3	3	1	0.25	1
group_9769		hypothetical protein	9	1	104	99	7.9646	99	8.56731	0.0208529	1	0.354154	6	5	1	0.21875	0.21875
group_9780		hypothetical protein	9	1	104	99	7.9646	99	8.56731	0.0208529	1	0.354154	5	4	1	0.375	0.375
ybbC		hypothetical protein	99	75	14	25	87.6106	25	2.35714	0.0210721	1	0.354154	15	11	7	0.118469	1
group_1980		hypothetical protein	6	15	107	85	5.30973	85	0.317757	0.0214357	1	0.354154	15	5	13	0.00738525	0.301758
group_7770		hypothetical protein	6	15	107	85	5.30973	85	0.317757	0.0214357	1	0.354154	15	4	11	0.118469	0.118469
group_8739		hypothetical protein	6	15	107	85	5.30973	85	0.317757	0.0214357	1	0.354154	15	5	10	0.301758	0.301758
elfD		putative fimbrial chaperone protein ElfD	102	98	11	2	90.2655	2	0.189239	0.0215888	1	0.354154	6	1	6	0.03125	0.21875
yiaV		Inner membrane protein YiaV	102	98	11	2	90.2655	2	0.189239	0.0215888	1	0.354154	7	2	6	0.125	0.453125
ycgZ		putative two-component-system connector protein YcgZ	102	98	11	2	90.2655	2	0.189239	0.0215888	1	0.354154	7	2	5	0.453125	0.453125
group_2474		hypothetical protein	11	2	102	98	9.73451	98	5.28431	0.0215888	1	0.354154	3	2	2	1	1
group_2796	intS_3	Prophage integrase IntS	11	2	102	98	9.73451	98	5.28431	0.0215888	1	0.354154	7	5	2	0.453125	0.453125
group_6151		hypothetical protein	11	2	102	98	9.73451	98	5.28431	0.0215888	1	0.354154	8	6	2	0.289062	0.289062
group_8025		hypothetical protein	11	2	102	98	9.73451	98	5.28431	0.0215888	1	0.354154	6	4	2	0.6875	0.6875
klcA		Antirestriction protein KlcA	11	2	102	98	9.73451	98	5.28431	0.0215888	1	0.354154	5	4	2	0.375	1
group_2936		hypothetical protein	113	95	0	5	100	5	inf	0.0216043	1	0.354154	5	5	0	0.0625	0.0625
group_10039	cbeA_1	Cytoskeleton bundling-enhancing antitoxin CbeA	0	5	113	95	0	95	0	0.0216043	1	0.354154	2	0	2	0.5	0.5
group_10084		hypothetical protein	0	5	113	95	0	95	0	0.0216043	1	0.354154	4	0	4	0.125	0.125
group_10109		hypothetical protein	0	5	113	95	0	95	0	0.0216043	1	0.354154	3	0	3	0.25	0.25
group_10150		hypothetical protein	0	5	113	95	0	95	0	0.0216043	1	0.354154	2	0	2	0.5	0.5
sodC1		Superoxide dismutase [Cu-Zn] 1	0	5	113	95	0	95	0	0.0216043	1	0.354154	2	0	2	0.5	0.5
group_10352		hypothetical protein	0	5	113	95	0	95	0	0.0216043	1	0.354154	3	0	3	0.25	0.25
group_10355		hypothetical protein	0	5	113	95	0	95	0	0.0216043	1	0.354154	3	0	3	0.25	0.25
group_10411		hypothetical protein	0	5	113	95	0	95	0	0.0216043	1	0.354154	4	0	4	0.125	0.125
group_10451		hypothetical protein	0	5	113	95	0	95	0	0.0216043	1	0.354154	5	0	5	0.0625	0.0625
group_10804	intA_1	Prophage integrase IntA	0	5	113	95	0	95	0	0.0216043	1	0.354154	5	0	5	0.0625	0.0625
group_11391		hypothetical protein	0	5	113	95	0	95	0	0.0216043	1	0.354154	5	0	5	0.0625	0.0625
group_1311		hypothetical protein	0	5	113	95	0	95	0	0.0216043	1	0.354154	3	0	3	0.25	0.25
group_14999		hypothetical protein	0	5	113	95	0	95	0	0.0216043	1	0.354154	5	0	5	0.0625	0.0625
group_15000		hypothetical protein	0	5	113	95	0	95	0	0.0216043	1	0.354154	5	0	5	0.0625	0.0625
group_15001		hypothetical protein	0	5	113	95	0	95	0	0.0216043	1	0.354154	5	0	5	0.0625	0.0625
group_15002		hypothetical protein	0	5	113	95	0	95	0	0.0216043	1	0.354154	5	0	5	0.0625	0.0625
group_15003		hypothetical protein	0	5	113	95	0	95	0	0.0216043	1	0.354154	5	0	5	0.0625	0.0625
group_15004		hypothetical protein	0	5	113	95	0	95	0	0.0216043	1	0.354154	5	0	5	0.0625	0.0625
group_16568		hypothetical protein	0	5	113	95	0	95	0	0.0216043	1	0.354154	2	0	2	0.5	0.5
group_16570		hypothetical protein	0	5	113	95	0	95	0	0.0216043	1	0.354154	2	0	2	0.5	0.5
group_16571		hypothetical protein	0	5	113	95	0	95	0	0.0216043	1	0.354154	2	0	2	0.5	0.5
group_16572		hypothetical protein	0	5	113	95	0	95	0	0.0216043	1	0.354154	2	0	2	0.5	0.5
group_16588		hypothetical protein	0	5	113	95	0	95	0	0.0216043	1	0.354154	3	0	3	0.25	0.25
group_16596		hypothetical protein	0	5	113	95	0	95	0	0.0216043	1	0.354154	2	0	2	0.5	0.5
group_16602		hypothetical protein	0	5	113	95	0	95	0	0.0216043	1	0.354154	3	0	3	0.25	0.25
group_16686		hypothetical protein	0	5	113	95	0	95	0	0.0216043	1	0.354154	5	0	5	0.0625	0.0625
group_16842		hypothetical protein	0	5	113	95	0	95	0	0.0216043	1	0.354154	4	0	4	0.125	0.125
group_18205		hypothetical protein	0	5	113	95	0	95	0	0.0216043	1	0.354154	5	0	5	0.0625	0.0625
group_18207		hypothetical protein	0	5	113	95	0	95	0	0.0216043	1	0.354154	4	0	4	0.125	0.125
group_18209		hypothetical protein	0	5	113	95	0	95	0	0.0216043	1	0.354154	5	0	5	0.0625	0.0625
group_18242		hypothetical protein	0	5	113	95	0	95	0	0.0216043	1	0.354154	5	0	5	0.0625	0.0625
group_18563		hypothetical protein	0	5	113	95	0	95	0	0.0216043	1	0.354154	5	0	5	0.0625	0.0625
group_18564		hypothetical protein	0	5	113	95	0	95	0	0.0216043	1	0.354154	5	0	5	0.0625	0.0625
group_19383	fdnG_3	Formate dehydrogenase, nitrate-inducible, major subunit	0	5	113	95	0	95	0	0.0216043	1	0.354154	5	0	5	0.0625	0.0625
group_19453		hypothetical protein	0	5	113	95	0	95	0	0.0216043	1	0.354154	5	0	5	0.0625	0.0625
group_19652		hypothetical protein	0	5	113	95	0	95	0	0.0216043	1	0.354154	4	0	4	0.125	0.125
group_21033		hypothetical protein	0	5	113	95	0	95	0	0.0216043	1	0.354154	4	0	4	0.125	0.125
group_2114		hypothetical protein	0	5	113	95	0	95	0	0.0216043	1	0.354154	3	0	3	0.25	0.25
group_2118		hypothetical protein	0	5	113	95	0	95	0	0.0216043	1	0.354154	4	0	4	0.125	0.125
group_2119		hypothetical protein	0	5	113	95	0	95	0	0.0216043	1	0.354154	3	0	3	0.25	0.25
group_2690		hypothetical protein	0	5	113	95	0	95	0	0.0216043	1	0.354154	4	0	4	0.125	0.125
group_2696	intQ_1	Putative defective protein IntQ	0	5	113	95	0	95	0	0.0216043	1	0.354154	4	0	4	0.125	0.125
group_2719		hypothetical protein	0	5	113	95	0	95	0	0.0216043	1	0.354154	3	0	3	0.25	0.25
group_2722		hypothetical protein	0	5	113	95	0	95	0	0.0216043	1	0.354154	2	0	2	0.5	0.5
group_2728		IS4 family transposase ISEc13	0	5	113	95	0	95	0	0.0216043	1	0.354154	3	0	3	0.25	0.25
group_2873		hypothetical protein	0	5	113	95	0	95	0	0.0216043	1	0.354154	5	0	5	0.0625	0.0625
group_2875		hypothetical protein	0	5	113	95	0	95	0	0.0216043	1	0.354154	2	0	2	0.5	0.5
group_2883	ydeO_2	HTH-type transcriptional regulator YdeO	0	5	113	95	0	95	0	0.0216043	1	0.354154	5	0	5	0.0625	0.0625
group_3430		hypothetical protein	0	5	113	95	0	95	0	0.0216043	1	0.354154	4	0	4	0.125	0.125
group_3516		hypothetical protein	0	5	113	95	0	95	0	0.0216043	1	0.354154	4	0	4	0.125	0.125
group_3601		hypothetical protein	0	5	113	95	0	95	0	0.0216043	1	0.354154	2	0	2	0.5	0.5
group_3772		hypothetical protein	0	5	113	95	0	95	0	0.0216043	1	0.354154	3	0	3	0.25	0.25
group_3777		hypothetical protein	0	5	113	95	0	95	0	0.0216043	1	0.354154	4	0	4	0.125	0.125
group_3808		hypothetical protein	0	5	113	95	0	95	0	0.0216043	1	0.354154	2	0	2	0.5	0.5
group_3812	intS_1	hypothetical protein	0	5	113	95	0	95	0	0.0216043	1	0.354154	3	0	3	0.25	0.25
group_3813		hypothetical protein	0	5	113	95	0	95	0	0.0216043	1	0.354154	4	0	4	0.125	0.125
group_3814		hypothetical protein	0	5	113	95	0	95	0	0.0216043	1	0.354154	1	0	1	1	1
group_3935		hypothetical protein	0	5	113	95	0	95	0	0.0216043	1	0.354154	5	0	5	0.0625	0.0625
group_4186		hypothetical protein	0	5	113	95	0	95	0	0.0216043	1	0.354154	4	0	4	0.125	0.125
group_4190		hypothetical protein	0	5	113	95	0	95	0	0.0216043	1	0.354154	2	0	2	0.5	0.5
fdnG_3		Formate dehydrogenase, nitrate-inducible, major subunit	0	5	113	95	0	95	0	0.0216043	1	0.354154	3	0	3	0.25	0.25
fdnH_3		Formate dehydrogenase, nitrate-inducible, iron-sulfur subunit	0	5	113	95	0	95	0	0.0216043	1	0.354154	3	0	3	0.25	0.25
fdnI_2		Formate dehydrogenase, nitrate-inducible, cytochrome b556(Fdn) subunit	0	5	113	95	0	95	0	0.0216043	1	0.354154	3	0	3	0.25	0.25
group_5668		hypothetical protein	0	5	113	95	0	95	0	0.0216043	1	0.354154	4	0	4	0.125	0.125
group_5699		hypothetical protein	0	5	113	95	0	95	0	0.0216043	1	0.354154	2	0	2	0.5	0.5
group_5712		hypothetical protein	0	5	113	95	0	95	0	0.0216043	1	0.354154	2	0	2	0.5	0.5
group_5730		hypothetical protein	0	5	113	95	0	95	0	0.0216043	1	0.354154	3	0	3	0.25	0.25
group_5779		hypothetical protein	0	5	113	95	0	95	0	0.0216043	1	0.354154	5	0	5	0.0625	0.0625
group_5978		IS3 family transposase ISKpn38	0	5	113	95	0	95	0	0.0216043	1	0.354154	4	0	4	0.125	0.125
group_6467		hypothetical protein	0	5	113	95	0	95	0	0.0216043	1	0.354154	5	0	5	0.0625	0.0625
group_6468		hypothetical protein	0	5	113	95	0	95	0	0.0216043	1	0.354154	5	0	5	0.0625	0.0625
group_6485	ail	Attachment invasion locus protein	0	5	113	95	0	95	0	0.0216043	1	0.354154	2	0	2	0.5	0.5
group_6651		hypothetical protein	0	5	113	95	0	95	0	0.0216043	1	0.354154	1	0	1	1	1
group_6689		hypothetical protein	0	5	113	95	0	95	0	0.0216043	1	0.354154	4	0	4	0.125	0.125
group_6708		hypothetical protein	0	5	113	95	0	95	0	0.0216043	1	0.354154	2	0	2	0.5	0.5
group_6709		hypothetical protein	0	5	113	95	0	95	0	0.0216043	1	0.354154	3	0	3	0.25	0.25
group_6856		hypothetical protein	0	5	113	95	0	95	0	0.0216043	1	0.354154	5	0	5	0.0625	0.0625
group_6879		hypothetical protein	0	5	113	95	0	95	0	0.0216043	1	0.354154	5	0	5	0.0625	0.0625
yokD		SPbeta prophage-derived aminoglycoside N(3')-acetyltransferase-like protein YokD	0	5	113	95	0	95	0	0.0216043	1	0.354154	4	0	4	0.125	0.125
group_1965		hypothetical protein	11	22	102	78	9.73451	78	0.382353	0.0217483	1	0.355228	19	6	14	0.0635681	0.167068
group_1966		hypothetical protein	11	22	102	78	9.73451	78	0.382353	0.0217483	1	0.355228	19	6	14	0.0635681	0.167068
group_2019		hypothetical protein	11	22	102	78	9.73451	78	0.382353	0.0217483	1	0.355228	23	8	16	0.0931396	0.21004
group_5233		hypothetical protein	11	22	102	78	9.73451	78	0.382353	0.0217483	1	0.355228	19	6	14	0.0635681	0.167068
group_847		hypothetical protein	11	22	102	78	9.73451	78	0.382353	0.0217483	1	0.355228	19	6	14	0.0635681	0.167068
group_4853	dctM	C4-dicarboxylate TRAP transporter large permease protein DctM	24	36	89	64	21.2389	64	0.479401	0.0218358	1	0.356399	18	6	16	0.00131226	0.237885
gatB		PTS system galactitol-specific EIIB component	85	88	28	12	75.2212	12	0.413961	0.0218611	1	0.356556	15	8	7	1	1
gntP		High-affinity gluconate transporter	90	91	23	9	79.646	9	0.387004	0.0221037	1	0.359734	16	9	8	0.803619	1
group_7363		ISKra4 family transposase ISCep1	90	91	23	9	79.646	9	0.387004	0.0221037	1	0.359734	13	8	6	0.581055	1
rhlE_2		hypothetical protein	23	9	90	91	20.354	91	2.58395	0.0221037	1	0.359734	17	11	8	0.332306	1
menE_2		4-hydroxyphenylalkanoate adenylyltransferase	96	95	17	5	84.9558	5	0.297214	0.0226042	1	0.36735	10	3	7	0.34375	0.34375
acpP_2		Acyl carrier protein	96	95	17	5	84.9558	5	0.297214	0.0226042	1	0.36735	10	3	7	0.34375	0.34375
mcrB		5-methylcytosine-specific restriction enzyme B	20	7	93	93	17.6991	93	2.85714	0.0229609	1	0.37288	14	9	6	0.42395	0.790527
fliC		Flagellin	34	46	79	54	30.0885	54	0.505228	0.0230631	1	0.374242	28	14	16	0.571588	1
fimA		Type-1 fimbrial protein, A chain	73	79	40	21	64.6018	21	0.485127	0.0230944	1	0.374242	25	13	14	0.690038	1
papD_2		Chaperone protein PapD	73	79	40	21	64.6018	21	0.485127	0.0230944	1	0.374242	10	9	3	0.0214844	0.34375
group_1083		hypothetical protein	3	11	110	89	2.65487	89	0.220661	0.0236038	1	0.380318	11	1	10	0.0117188	0.0117188
group_2101		hypothetical protein	3	11	110	89	2.65487	89	0.220661	0.0236038	1	0.380318	9	1	8	0.0390625	0.0390625
group_2524		hypothetical protein	3	11	110	89	2.65487	89	0.220661	0.0236038	1	0.380318	9	1	8	0.0390625	0.0390625
group_2708		hypothetical protein	3	11	110	89	2.65487	89	0.220661	0.0236038	1	0.380318	9	3	7	0.179688	0.507812
group_2840		hypothetical protein	3	11	110	89	2.65487	89	0.220661	0.0236038	1	0.380318	10	1	9	0.0214844	0.0214844
group_5942		hypothetical protein	3	11	110	89	2.65487	89	0.220661	0.0236038	1	0.380318	11	3	9	0.0654297	0.226562
group_600		hypothetical protein	3	11	110	89	2.65487	89	0.220661	0.0236038	1	0.380318	9	3	7	0.179688	0.507812
group_6015	xerC_2	Tyrosine recombinase XerC	3	11	110	89	2.65487	89	0.220661	0.0236038	1	0.380318	11	3	8	0.226562	0.226562
group_403		hypothetical protein	35	47	78	53	30.9735	53	0.506001	0.0237132	1	0.381808	33	15	22	0.0801433	0.728332
ydfR		putative protein YdfR	87	62	26	38	76.9912	38	2.05087	0.0243179	1	0.391266	26	16	12	0.32694	0.845019
yfcR		putative fimbrial-like protein YfcR	53	31	60	69	46.9027	69	1.96613	0.0243591	1	0.391307	23	13	13	0.677639	0.677639
yfcQ		putative fimbrial-like protein YfcQ	53	31	60	69	46.9027	69	1.96613	0.0243591	1	0.391307	23	13	13	0.677639	0.677639
group_1694		hypothetical protein	9	19	104	81	7.9646	81	0.368927	0.0243897	1	0.391307	14	4	11	0.057373	0.179565
group_2608		hypothetical protein	9	19	104	81	7.9646	81	0.368927	0.0243897	1	0.391307	19	6	15	0.0192108	0.167068
group_18543		hypothetical protein	25	10	88	90	22.1239	90	2.55682	0.0252316	1	0.404242	12	5	7	0.774414	0.774414
group_2350		hypothetical protein	25	10	88	90	22.1239	90	2.55682	0.0252316	1	0.404242	20	12	9	0.503445	0.823803
ynfP		Protein YnfP	36	47	77	53	31.8584	53	0.527217	0.0252942	1	0.404957	30	18	18	0.361595	0.361595
casA		CRISPR system Cascade subunit CasA	58	67	55	33	51.3274	33	0.519403	0.025636	1	0.410139	20	15	10	0.0413895	1
group_7198		hypothetical protein	12	22	101	78	10.6195	78	0.421242	0.0257856	1	0.411823	16	6	11	0.210114	0.454498
group_735		hypothetical protein	12	22	101	78	10.6195	78	0.421242	0.0257856	1	0.411823	14	5	10	0.179565	0.42395
group_1145		hypothetical protein	16	27	97	73	14.1593	73	0.445972	0.0257958	1	0.411823	18	4	15	0.00753784	0.0308838
flxA		Protein FlxA	74	50	39	50	65.4867	50	1.89744	0.0261679	1	0.417468	29	16	17	0.458258	0.711071
group_11271		hypothetical protein	2	9	111	91	1.76991	91	0.182182	0.0265266	1	0.419934	7	1	6	0.125	0.125
group_11431		hypothetical protein	2	9	111	91	1.76991	91	0.182182	0.0265266	1	0.419934	9	2	7	0.179688	0.179688
group_2108		hypothetical protein	2	9	111	91	1.76991	91	0.182182	0.0265266	1	0.419934	10	2	8	0.109375	0.109375
group_2702		hypothetical protein	2	9	111	91	1.76991	91	0.182182	0.0265266	1	0.419934	9	2	7	0.179688	0.179688
pagN		Outer membrane protein PagN	2	9	111	91	1.76991	91	0.182182	0.0265266	1	0.419934	10	2	8	0.109375	0.109375
group_3755		hypothetical protein	2	9	111	91	1.76991	91	0.182182	0.0265266	1	0.419934	10	2	8	0.109375	0.109375
group_3773		hypothetical protein	2	9	111	91	1.76991	91	0.182182	0.0265266	1	0.419934	9	2	7	0.179688	0.179688
group_4684		hypothetical protein	2	9	111	91	1.76991	91	0.182182	0.0265266	1	0.419934	6	2	5	0.21875	0.6875
group_5797		hypothetical protein	2	9	111	91	1.76991	91	0.182182	0.0265266	1	0.419934	10	2	8	0.109375	0.109375
group_5918		hypothetical protein	2	9	111	91	1.76991	91	0.182182	0.0265266	1	0.419934	4	2	2	1	1
cdiI4		Immunity protein CdiI-o11	2	9	111	91	1.76991	91	0.182182	0.0265266	1	0.419934	7	2	6	0.125	0.453125
group_3532		hypothetical protein	7	16	106	84	6.19469	84	0.346698	0.0266964	1	0.421058	17	5	13	0.0490417	0.143463
group_515		hypothetical protein	7	16	106	84	6.19469	84	0.346698	0.0266964	1	0.421058	15	3	13	0.00738525	0.0351562
group_149		hypothetical protein	69	76	44	24	61.0619	24	0.495215	0.0268419	1	0.421058	28	14	15	0.850554	1
ahr		Aldehyde reductase Ahr	112	93	1	7	99.115	7	8.43011	0.0272491	1	0.421058	6	5	1	0.21875	0.21875
group_10037		hypothetical protein	1	7	112	93	0.884956	93	0.118622	0.0272491	1	0.421058	7	1	6	0.125	0.125
group_1080		hypothetical protein	1	7	112	93	0.884956	93	0.118622	0.0272491	1	0.421058	7	1	6	0.125	0.125
group_10977		hypothetical protein	1	7	112	93	0.884956	93	0.118622	0.0272491	1	0.421058	3	1	2	1	1
group_10978		hypothetical protein	1	7	112	93	0.884956	93	0.118622	0.0272491	1	0.421058	3	1	2	1	1
group_11310		hypothetical protein	1	7	112	93	0.884956	93	0.118622	0.0272491	1	0.421058	5	1	5	0.0625	0.375
group_11898		hypothetical protein	1	7	112	93	0.884956	93	0.118622	0.0272491	1	0.421058	8	1	7	0.0703125	0.0703125
group_11900		hypothetical protein	1	7	112	93	0.884956	93	0.118622	0.0272491	1	0.421058	8	1	7	0.0703125	0.0703125
group_11901		hypothetical protein	1	7	112	93	0.884956	93	0.118622	0.0272491	1	0.421058	8	1	7	0.0703125	0.0703125
group_1647		hypothetical protein	1	7	112	93	0.884956	93	0.118622	0.0272491	1	0.421058	7	1	6	0.125	0.125
faeG		hypothetical protein	1	7	112	93	0.884956	93	0.118622	0.0272491	1	0.421058	5	1	4	0.375	0.375
group_2050		hypothetical protein	1	7	112	93	0.884956	93	0.118622	0.0272491	1	0.421058	5	1	5	0.0625	0.375
group_2111		hypothetical protein	1	7	112	93	0.884956	93	0.118622	0.0272491	1	0.421058	7	1	6	0.125	0.125
group_2693		hypothetical protein	1	7	112	93	0.884956	93	0.118622	0.0272491	1	0.421058	6	1	5	0.21875	0.21875
group_2706		hypothetical protein	1	7	112	93	0.884956	93	0.118622	0.0272491	1	0.421058	5	1	4	0.375	0.375
group_2889		hypothetical protein	1	7	112	93	0.884956	93	0.118622	0.0272491	1	0.421058	6	1	5	0.21875	0.21875
group_3340		hypothetical protein	1	7	112	93	0.884956	93	0.118622	0.0272491	1	0.421058	7	1	6	0.125	0.125
group_3661		hypothetical protein	1	7	112	93	0.884956	93	0.118622	0.0272491	1	0.421058	8	1	7	0.0703125	0.0703125
group_3745		hypothetical protein	1	7	112	93	0.884956	93	0.118622	0.0272491	1	0.421058	7	1	6	0.125	0.125
group_3747		hypothetical protein	1	7	112	93	0.884956	93	0.118622	0.0272491	1	0.421058	7	1	6	0.125	0.125
group_3970		hypothetical protein	1	7	112	93	0.884956	93	0.118622	0.0272491	1	0.421058	8	1	7	0.0703125	0.0703125
group_4048		hypothetical protein	1	7	112	93	0.884956	93	0.118622	0.0272491	1	0.421058	7	1	6	0.125	0.125
group_4181		hypothetical protein	1	7	112	93	0.884956	93	0.118622	0.0272491	1	0.421058	8	1	7	0.0703125	0.0703125
group_4200		hypothetical protein	1	7	112	93	0.884956	93	0.118622	0.0272491	1	0.421058	7	1	6	0.125	0.125
group_5625	yggR_2	putative protein YggR	1	7	112	93	0.884956	93	0.118622	0.0272491	1	0.421058	7	1	6	0.125	0.125
group_5628		hypothetical protein	1	7	112	93	0.884956	93	0.118622	0.0272491	1	0.421058	7	1	6	0.125	0.125
group_5629		hypothetical protein	1	7	112	93	0.884956	93	0.118622	0.0272491	1	0.421058	7	1	6	0.125	0.125
group_5630		hypothetical protein	1	7	112	93	0.884956	93	0.118622	0.0272491	1	0.421058	7	1	6	0.125	0.125
group_5979		hypothetical protein	1	7	112	93	0.884956	93	0.118622	0.0272491	1	0.421058	6	1	5	0.21875	0.21875
group_7681		hypothetical protein	1	7	112	93	0.884956	93	0.118622	0.0272491	1	0.421058	7	1	6	0.125	0.125
group_7682		IS21 family transposase IS1326	1	7	112	93	0.884956	93	0.118622	0.0272491	1	0.421058	7	1	6	0.125	0.125
group_9948		hypothetical protein	1	7	112	93	0.884956	93	0.118622	0.0272491	1	0.421058	7	1	6	0.125	0.125
group_546		hypothetical protein	30	14	83	86	26.5487	86	2.22031	0.0277509	1	0.428519	19	10	11	0.647606	1
group_1315		hypothetical protein	5	13	108	87	4.42478	87	0.309829	0.0280676	1	0.432699	11	3	9	0.0654297	0.226562
yadN		putative fimbrial-like protein YadN	92	92	21	8	81.4159	8	0.380952	0.0280981	1	0.432699	9	5	7	0.179688	1
algC_1		Phosphomannomutase/phosphoglucomutase	21	8	92	92	18.5841	92	2.625	0.0280981	1	0.432699	19	15	6	0.0192108	0.167068
manC1_1		Mannose-1-phosphate guanylyltransferase 1	21	8	92	92	18.5841	92	2.625	0.0280981	1	0.432699	19	15	6	0.0192108	0.167068
yfcS		putative fimbrial chaperone YfcS	48	58	65	42	42.4779	42	0.534748	0.0282207	1	0.434292	23	11	15	0.21004	1
group_9316		hypothetical protein	17	28	96	72	15.0442	72	0.455357	0.0282518	1	0.434475	23	10	16	0.0931396	0.677639
group_1199		hypothetical protein	60	38	53	62	53.0973	62	1.84707	0.0287159	1	0.441312	26	12	19	0.0289593	0.845019
group_5465		hypothetical protein	10	20	103	80	8.84956	80	0.38835	0.0287829	1	0.442042	16	7	13	0.0212708	0.803619
galF		UTP--glucose-1-phosphate uridylyltransferase	95	94	18	6	84.0708	6	0.336879	0.0289553	1	0.444085	16	5	11	0.210114	0.210114
group_1850		hypothetical protein	18	6	95	94	15.9292	94	2.96842	0.0289553	1	0.444085	11	7	5	0.548828	1
dapH_2		2,3,4,5-tetrahydropyridine-2,6-dicarboxylate N-acetyltransferase	30	41	83	59	26.5487	59	0.520129	0.0293656	1	0.449605	19	9	13	0.167068	1
group_208		IS3 family transposase ISSd1	46	26	67	74	40.708	74	1.95408	0.0293946	1	0.449605	31	17	16	0.7201	1
fljB		hypothetical protein	46	26	67	74	40.708	74	1.95408	0.0293946	1	0.449605	32	13	21	0.110184	0.377086
group_488		hypothetical protein	67	74	46	26	59.292	26	0.511751	0.0293946	1	0.449605	28	16	15	0.571588	0.850554
xapB		Xanthosine permease	82	58	31	42	72.5664	42	1.91546	0.0302279	1	0.454823	24	18	10	0.0226558	0.541256
rfaC		Lipopolysaccharide heptosyltransferase 1	107	100	6	0	94.6903	0	0	0.0307813	1	0.454823	1	0	1	1	1
bcsE		Cyclic di-GMP binding protein BcsE	107	100	6	0	94.6903	0	0	0.0307813	1	0.454823	4	0	4	0.125	0.125
group_3025		hypothetical protein	107	100	6	0	94.6903	0	0	0.0307813	1	0.454823	1	0	1	1	1
group_3104		hypothetical protein	107	100	6	0	94.6903	0	0	0.0307813	1	0.454823	4	0	4	0.125	0.125
pitA_1		Low-affinity inorganic phosphate transporter 1	107	100	6	0	94.6903	0	0	0.0307813	1	0.454823	3	0	3	0.25	0.25
group_89		hypothetical protein	107	100	6	0	94.6903	0	0	0.0307813	1	0.454823	3	0	3	0.25	0.25
group_13879		hypothetical protein	6	0	107	100	5.30973	100	inf	0.0307813	1	0.454823	5	5	0	0.0625	0.0625
group_14259		hypothetical protein	6	0	107	100	5.30973	100	inf	0.0307813	1	0.454823	2	2	0	0.5	0.5
group_14385	rop	Regulatory protein rop	6	0	107	100	5.30973	100	inf	0.0307813	1	0.454823	1	1	0	1	1
group_14386		hypothetical protein	6	0	107	100	5.30973	100	inf	0.0307813	1	0.454823	1	1	0	1	1
group_14398		hypothetical protein	6	0	107	100	5.30973	100	inf	0.0307813	1	0.454823	1	1	0	1	1
group_14399		hypothetical protein	6	0	107	100	5.30973	100	inf	0.0307813	1	0.454823	1	1	0	1	1
group_14401		hypothetical protein	6	0	107	100	5.30973	100	inf	0.0307813	1	0.454823	1	1	0	1	1
group_14402		hypothetical protein	6	0	107	100	5.30973	100	inf	0.0307813	1	0.454823	1	1	0	1	1
intS_4		Prophage integrase IntS	6	0	107	100	5.30973	100	inf	0.0307813	1	0.454823	1	1	0	1	1
group_14416		hypothetical protein	6	0	107	100	5.30973	100	inf	0.0307813	1	0.454823	2	2	0	0.5	0.5
group_14417		hypothetical protein	6	0	107	100	5.30973	100	inf	0.0307813	1	0.454823	2	2	0	0.5	0.5
group_14429		hypothetical protein	6	0	107	100	5.30973	100	inf	0.0307813	1	0.454823	1	1	0	1	1
group_14430		hypothetical protein	6	0	107	100	5.30973	100	inf	0.0307813	1	0.454823	1	1	0	1	1
group_14431		hypothetical protein	6	0	107	100	5.30973	100	inf	0.0307813	1	0.454823	1	1	0	1	1
group_14432		hypothetical protein	6	0	107	100	5.30973	100	inf	0.0307813	1	0.454823	1	1	0	1	1
group_14433		hypothetical protein	6	0	107	100	5.30973	100	inf	0.0307813	1	0.454823	1	1	0	1	1
group_14434		hypothetical protein	6	0	107	100	5.30973	100	inf	0.0307813	1	0.454823	1	1	0	1	1
group_14435	yfdH	Prophage bactoprenol glucosyl transferase	6	0	107	100	5.30973	100	inf	0.0307813	1	0.454823	1	1	0	1	1
group_14436		hypothetical protein	6	0	107	100	5.30973	100	inf	0.0307813	1	0.454823	1	1	0	1	1
group_14440		hypothetical protein	6	0	107	100	5.30973	100	inf	0.0307813	1	0.454823	1	1	0	1	1
group_2798		hypothetical protein	6	0	107	100	5.30973	100	inf	0.0307813	1	0.454823	3	3	0	0.25	0.25
group_3393		hypothetical protein	6	0	107	100	5.30973	100	inf	0.0307813	1	0.454823	2	2	0	0.5	0.5
group_3716		hypothetical protein	6	0	107	100	5.30973	100	inf	0.0307813	1	0.454823	6	6	0	0.03125	0.03125
group_3717	intA_2	Prophage integrase IntA	6	0	107	100	5.30973	100	inf	0.0307813	1	0.454823	4	4	0	0.125	0.125
group_4004		hypothetical protein	6	0	107	100	5.30973	100	inf	0.0307813	1	0.454823	3	3	0	0.25	0.25
group_4100		hypothetical protein	6	0	107	100	5.30973	100	inf	0.0307813	1	0.454823	2	2	0	0.5	0.5
group_4838		hypothetical protein	6	0	107	100	5.30973	100	inf	0.0307813	1	0.454823	2	2	0	0.5	0.5
group_6204		hypothetical protein	6	0	107	100	5.30973	100	inf	0.0307813	1	0.454823	3	3	0	0.25	0.25
group_6211		hypothetical protein	6	0	107	100	5.30973	100	inf	0.0307813	1	0.454823	3	3	0	0.25	0.25
group_6212		hypothetical protein	6	0	107	100	5.30973	100	inf	0.0307813	1	0.454823	3	3	0	0.25	0.25
group_6424		hypothetical protein	6	0	107	100	5.30973	100	inf	0.0307813	1	0.454823	1	1	0	1	1
group_7667		hypothetical protein	6	0	107	100	5.30973	100	inf	0.0307813	1	0.454823	2	2	0	0.5	0.5
group_7668		hypothetical protein	6	0	107	100	5.30973	100	inf	0.0307813	1	0.454823	2	2	0	0.5	0.5
group_8091		hypothetical protein	6	0	107	100	5.30973	100	inf	0.0307813	1	0.454823	2	2	0	0.5	0.5
group_8313		hypothetical protein	6	0	107	100	5.30973	100	inf	0.0307813	1	0.454823	2	2	0	0.5	0.5
group_9445		hypothetical protein	6	0	107	100	5.30973	100	inf	0.0307813	1	0.454823	4	4	0	0.125	0.125
group_9469		hypothetical protein	6	0	107	100	5.30973	100	inf	0.0307813	1	0.454823	4	4	0	0.125	0.125
group_9754		hypothetical protein	6	0	107	100	5.30973	100	inf	0.0307813	1	0.454823	6	6	0	0.03125	0.03125
group_9755		hypothetical protein	6	0	107	100	5.30973	100	inf	0.0307813	1	0.454823	6	6	0	0.03125	0.03125
group_9756	cbtA	Cytoskeleton-binding toxin CbtA	6	0	107	100	5.30973	100	inf	0.0307813	1	0.454823	6	6	0	0.03125	0.03125
group_9757	cbeA_2	Cytoskeleton bundling-enhancing antitoxin CbeA	6	0	107	100	5.30973	100	inf	0.0307813	1	0.454823	6	6	0	0.03125	0.03125
klcA_1		Antirestriction protein KlcA	6	0	107	100	5.30973	100	inf	0.0307813	1	0.454823	6	6	0	0.03125	0.03125
group_9759		hypothetical protein	6	0	107	100	5.30973	100	inf	0.0307813	1	0.454823	6	6	0	0.03125	0.03125
group_9760		hypothetical protein	6	0	107	100	5.30973	100	inf	0.0307813	1	0.454823	6	6	0	0.03125	0.03125
group_9762		hypothetical protein	6	0	107	100	5.30973	100	inf	0.0307813	1	0.454823	6	6	0	0.03125	0.03125
group_1211		hypothetical protein	24	35	89	65	21.2389	65	0.500803	0.0316076	1	0.466727	28	14	17	0.344928	1
group_1420		hypothetical protein	99	76	14	24	87.6106	24	2.23308	0.0318445	1	0.469919	15	11	7	0.118469	1
group_2610		ISNCY family transposase ISRor2	8	17	105	83	7.07965	83	0.371989	0.0322809	1	0.47512	18	6	14	0.0308838	0.237885
tetA		Tetracycline resistance protein, class C	8	17	105	83	7.07965	83	0.371989	0.0322809	1	0.47512	17	5	13	0.0490417	0.143463
tetR		Tetracycline repressor protein class A from transposon 1721	8	17	105	83	7.07965	83	0.371989	0.0322809	1	0.47512	17	5	13	0.0490417	0.143463
group_8619		hypothetical protein	8	17	105	83	7.07965	83	0.371989	0.0322809	1	0.47512	18	6	14	0.0308838	0.237885
gatC		PTS system galactitol-specific EIIC component	86	88	27	12	76.1062	12	0.434343	0.0326206	1	0.478873	15	8	7	1	1
gatZ		D-tagatose-1,6-bisphosphate aldolase subunit GatZ	86	88	27	12	76.1062	12	0.434343	0.0326206	1	0.478873	15	8	7	1	1
group_4247	ybgD_1	putative fimbrial-like protein YbgD	27	12	86	88	23.8938	88	2.30233	0.0326206	1	0.478873	10	4	9	0.0214844	0.753906
group_4594		hypothetical protein	27	12	86	88	23.8938	88	2.30233	0.0326206	1	0.478873	9	4	7	0.179688	1
group_126		IS3 family transposase IS2	34	45	79	55	30.0885	55	0.52602	0.0327772	1	0.48086	34	17	19	0.607591	1
group_4852		hypothetical protein	25	36	88	64	22.1239	64	0.505051	0.0332167	1	0.486676	18	6	16	0.00131226	0.237885
group_7593		Solute-binding protein	25	36	88	64	22.1239	64	0.505051	0.0332167	1	0.486676	18	6	16	0.00131226	0.237885
group_1282		hypothetical protein	11	21	102	79	9.73451	79	0.405696	0.0333684	1	0.488582	18	7	13	0.0962524	0.480682
group_3384	intS_1	Prophage integrase IntS	12	3	101	97	10.6195	97	3.84158	0.0337828	1	0.49147	7	4	3	1	1
bin3		Putative transposon Tn552 DNA-invertase bin3	12	3	101	97	10.6195	97	3.84158	0.0337828	1	0.49147	7	4	3	1	1
group_3409		hypothetical protein	12	3	101	97	10.6195	97	3.84158	0.0337828	1	0.49147	7	4	3	1	1
group_3432		hypothetical protein	12	3	101	97	10.6195	97	3.84158	0.0337828	1	0.49147	10	7	3	0.34375	0.34375
group_5050		hypothetical protein	12	3	101	97	10.6195	97	3.84158	0.0337828	1	0.49147	7	4	3	1	1
group_5051		hypothetical protein	12	3	101	97	10.6195	97	3.84158	0.0337828	1	0.49147	7	4	3	1	1
virB4		Type IV secretion system protein virB4	12	3	101	97	10.6195	97	3.84158	0.0337828	1	0.49147	7	4	3	1	1
group_5071		hypothetical protein	12	3	101	97	10.6195	97	3.84158	0.0337828	1	0.49147	10	7	3	0.34375	0.34375
group_8154		hypothetical protein	12	3	101	97	10.6195	97	3.84158	0.0337828	1	0.49147	7	4	3	1	1
pptA		Tautomerase PptA	101	97	12	3	89.3805	3	0.260309	0.0337828	1	0.49147	8	3	6	0.289062	0.726562
group_2750		hypothetical protein	4	12	109	88	3.53982	88	0.269113	0.0342567	1	0.497404	13	4	9	0.266846	0.266846
group_3768		hypothetical protein	4	12	109	88	3.53982	88	0.269113	0.0342567	1	0.497404	12	4	9	0.145996	0.387695
hcpA_1		Major exported protein	4	12	109	88	3.53982	88	0.269113	0.0342567	1	0.497404	12	3	9	0.145996	0.145996
group_9120		hypothetical protein	6	14	107	86	5.30973	86	0.344459	0.0352427	1	0.510021	12	5	9	0.145996	0.774414
group_9121		hypothetical protein	6	14	107	86	5.30973	86	0.344459	0.0352427	1	0.510021	12	5	9	0.145996	0.774414
yqjZ		putative protein YqjZ	6	14	107	86	5.30973	86	0.344459	0.0352427	1	0.510021	12	5	9	0.145996	0.774414
gltS_2		Sodium/glutamate symporter	6	14	107	86	5.30973	86	0.344459	0.0352427	1	0.510021	12	5	9	0.145996	0.774414
group_9124		hypothetical protein	6	14	107	86	5.30973	86	0.344459	0.0352427	1	0.510021	12	5	9	0.145996	0.774414
yfcP		putative fimbrial-like protein YfcP	53	32	60	68	46.9027	68	1.87708	0.035261	1	0.510021	24	13	14	0.541256	0.83882
spaO		Surface presentation of antigens protein SpaO	94	93	19	7	83.1858	7	0.372383	0.0357159	1	0.515613	10	4	6	0.753906	0.753906
spaR		Surface presentation of antigens protein SpaR	94	93	19	7	83.1858	7	0.372383	0.0357159	1	0.515613	10	4	6	0.753906	0.753906
group_7378		hypothetical protein	19	7	94	93	16.8142	93	2.68541	0.0357159	1	0.515613	11	8	5	0.226562	1
group_579		hypothetical protein	34	17	79	83	30.0885	83	2.10127	0.035905	1	0.517682	18	10	12	0.237885	0.814529
group_7452		hypothetical protein	34	17	79	83	30.0885	83	2.10127	0.035905	1	0.517682	9	1	9	0.00390625	0.0390625
ytfJ_1		putative protein YtfJ	97	95	16	5	85.8407	5	0.319079	0.0364493	1	0.523256	9	3	8	0.0390625	0.507812
algC		Phosphomannomutase/phosphoglucomutase	97	95	16	5	85.8407	5	0.319079	0.0364493	1	0.523256	13	4	9	0.266846	0.266846
bioF_2		8-amino-7-oxononanoate synthase	97	95	16	5	85.8407	5	0.319079	0.0364493	1	0.523256	9	3	7	0.179688	0.507812
group_4292		hypothetical protein	97	95	16	5	85.8407	5	0.319079	0.0364493	1	0.523256	12	4	8	0.387695	0.387695
group_961		hypothetical protein	97	95	16	5	85.8407	5	0.319079	0.0364493	1	0.523256	9	3	8	0.0390625	0.507812
caeB		Carboxylesterase B	27	38	86	62	23.8938	62	0.51224	0.0364535	1	0.523256	26	14	14	0.845019	0.845019
mshA_2		D-inositol-3-phosphate glycosyltransferase	27	38	86	62	23.8938	62	0.51224	0.0364535	1	0.523256	19	6	16	0.00442505	0.167068
yfgJ		putative protein YfgJ	103	98	10	2	91.1504	2	0.210204	0.037429	1	0.530858	5	1	5	0.0625	0.375
elfC		putative outer membrane usher protein ElfC	103	98	10	2	91.1504	2	0.210204	0.037429	1	0.530858	5	1	5	0.0625	0.375
dsdX		D-serine transporter DsdX	103	98	10	2	91.1504	2	0.210204	0.037429	1	0.530858	6	1	5	0.21875	0.21875
group_12163		hypothetical protein	10	2	103	98	8.84956	98	4.75728	0.037429	1	0.530858	7	5	2	0.453125	0.453125
group_2814		hypothetical protein	10	2	103	98	8.84956	98	4.75728	0.037429	1	0.530858	8	7	2	0.0703125	0.289062
group_3987		hypothetical protein	10	2	103	98	8.84956	98	4.75728	0.037429	1	0.530858	7	5	2	0.453125	0.453125
group_3988		hypothetical protein	10	2	103	98	8.84956	98	4.75728	0.037429	1	0.530858	7	5	2	0.453125	0.453125
group_5008		hypothetical protein	10	2	103	98	8.84956	98	4.75728	0.037429	1	0.530858	2	1	2	0.5	1
group_5109		hypothetical protein	10	2	103	98	8.84956	98	4.75728	0.037429	1	0.530858	6	5	2	0.21875	0.6875
group_5527		hypothetical protein	10	2	103	98	8.84956	98	4.75728	0.037429	1	0.530858	7	5	2	0.453125	0.453125
group_5528		hypothetical protein	10	2	103	98	8.84956	98	4.75728	0.037429	1	0.530858	7	5	2	0.453125	0.453125
group_5533		hypothetical protein	10	2	103	98	8.84956	98	4.75728	0.037429	1	0.530858	5	4	2	0.375	1
group_8344		hypothetical protein	10	2	103	98	8.84956	98	4.75728	0.037429	1	0.530858	6	4	2	0.6875	0.6875
group_9370		hypothetical protein	10	2	103	98	8.84956	98	4.75728	0.037429	1	0.530858	8	6	2	0.289062	0.289062
elmGT		Elloramycin glycosyltransferase ElmGT	10	2	103	98	8.84956	98	4.75728	0.037429	1	0.530858	7	5	2	0.453125	0.453125
group_9459		Multidrug efflux ATP-binding/permease protein	10	2	103	98	8.84956	98	4.75728	0.037429	1	0.530858	7	5	2	0.453125	0.453125
fes_2		Enterochelin esterase	10	2	103	98	8.84956	98	4.75728	0.037429	1	0.530858	7	5	2	0.453125	0.453125
group_9461		hypothetical protein	10	2	103	98	8.84956	98	4.75728	0.037429	1	0.530858	7	5	2	0.453125	0.453125
group_9652		hypothetical protein	10	2	103	98	8.84956	98	4.75728	0.037429	1	0.530858	7	5	2	0.453125	0.453125
ygfF		putative oxidoreductase YgfF	89	90	24	10	78.7611	10	0.412037	0.0381089	1	0.533632	10	4	9	0.0214844	0.753906
ydaG		putative protein YdaG	9	18	104	82	7.9646	82	0.394231	0.0381207	1	0.533632	18	4	14	0.0308838	0.0308838
group_524		hypothetical protein	9	18	104	82	7.9646	82	0.394231	0.0381207	1	0.533632	18	5	14	0.0308838	0.0962524
ecpE		putative fimbrial chaperone EcpE	105	99	8	1	92.9204	1	0.132576	0.0382143	1	0.533632	6	1	5	0.21875	0.21875
ecpC		putative outer membrane usher protein EcpC	105	99	8	1	92.9204	1	0.132576	0.0382143	1	0.533632	6	1	5	0.21875	0.21875
group_894		hypothetical protein	105	99	8	1	92.9204	1	0.132576	0.0382143	1	0.533632	5	0	5	0.0625	0.0625
ecpD		Fimbria adhesin EcpD	105	99	8	1	92.9204	1	0.132576	0.0382143	1	0.533632	6	1	5	0.21875	0.21875
group_11950		hypothetical protein	8	1	105	99	7.07965	99	7.54286	0.0382143	1	0.533632	6	5	1	0.21875	0.21875
group_12177		hypothetical protein	8	1	105	99	7.07965	99	7.54286	0.0382143	1	0.533632	4	3	1	0.625	0.625
group_1592		hypothetical protein	8	1	105	99	7.07965	99	7.54286	0.0382143	1	0.533632	6	5	1	0.21875	0.21875
group_2649	pdeL_2	Cyclic di-GMP phosphodiesterase PdeL	8	1	105	99	7.07965	99	7.54286	0.0382143	1	0.533632	6	6	1	0.03125	0.21875
group_3310		hypothetical protein	8	1	105	99	7.07965	99	7.54286	0.0382143	1	0.533632	3	3	1	0.25	1
cbeA_1		Cytoskeleton bundling-enhancing antitoxin CbeA	8	1	105	99	7.07965	99	7.54286	0.0382143	1	0.533632	4	3	1	0.625	0.625
group_4978		hypothetical protein	8	1	105	99	7.07965	99	7.54286	0.0382143	1	0.533632	3	2	1	1	1
group_5398	papD_2	Chaperone protein PapD	8	1	105	99	7.07965	99	7.54286	0.0382143	1	0.533632	6	6	1	0.03125	0.21875
papF		Fimbrial adapter PapF	8	1	105	99	7.07965	99	7.54286	0.0382143	1	0.533632	6	6	1	0.03125	0.21875
group_5436		hypothetical protein	8	1	105	99	7.07965	99	7.54286	0.0382143	1	0.533632	4	3	1	0.625	0.625
group_6142		hypothetical protein	8	1	105	99	7.07965	99	7.54286	0.0382143	1	0.533632	7	7	1	0.015625	0.125
group_8130		hypothetical protein	8	1	105	99	7.07965	99	7.54286	0.0382143	1	0.533632	3	2	1	1	1
group_8131		hypothetical protein	8	1	105	99	7.07965	99	7.54286	0.0382143	1	0.533632	3	2	1	1	1
group_8132		hypothetical protein	8	1	105	99	7.07965	99	7.54286	0.0382143	1	0.533632	3	2	1	1	1
group_9130		hypothetical protein	8	1	105	99	7.07965	99	7.54286	0.0382143	1	0.533632	6	6	1	0.03125	0.21875
group_9683		hypothetical protein	8	1	105	99	7.07965	99	7.54286	0.0382143	1	0.533632	5	4	1	0.375	0.375
group_9684		hypothetical protein	8	1	105	99	7.07965	99	7.54286	0.0382143	1	0.533632	5	4	1	0.375	0.375
group_9685		hypothetical protein	8	1	105	99	7.07965	99	7.54286	0.0382143	1	0.533632	5	4	1	0.375	0.375
group_1402		hypothetical protein	44	54	69	46	38.9381	46	0.54321	0.0385713	1	0.538285	17	12	8	0.143463	1
ydeO_2		HTH-type transcriptional regulator YdeO	23	10	90	90	20.354	90	2.3	0.0391459	1	0.545967	18	10	8	0.814529	0.814529
ugd		UDP-glucose 6-dehydrogenase	48	57	65	43	42.4779	43	0.557085	0.0398364	1	0.555255	32	16	22	0.0501025	1
group_1499		hypothetical protein	59	38	54	62	52.2124	62	1.78265	0.039978	1	0.55533	33	22	17	0.0801433	1
ehaG		Autotransporter adhesin EhaG	84	86	29	14	74.3363	14	0.471532	0.0404262	1	0.55533	9	9	3	0.00390625	0.507812
group_1059		hypothetical protein	3	10	110	90	2.65487	90	0.245455	0.0413294	1	0.55533	9	3	6	0.507812	0.507812
group_11430		hypothetical protein	3	10	110	90	2.65487	90	0.245455	0.0413294	1	0.55533	11	3	8	0.226562	0.226562
group_11432		hypothetical protein	3	10	110	90	2.65487	90	0.245455	0.0413294	1	0.55533	11	3	8	0.226562	0.226562
group_1550		hypothetical protein	3	10	110	90	2.65487	90	0.245455	0.0413294	1	0.55533	9	1	8	0.0390625	0.0390625
group_2838		hypothetical protein	3	10	110	90	2.65487	90	0.245455	0.0413294	1	0.55533	9	1	8	0.0390625	0.0390625
group_3939		hypothetical protein	3	10	110	90	2.65487	90	0.245455	0.0413294	1	0.55533	11	3	8	0.226562	0.226562
group_6016		hypothetical protein	3	10	110	90	2.65487	90	0.245455	0.0413294	1	0.55533	11	3	8	0.226562	0.226562
group_5062		hypothetical protein	17	27	96	73	15.0442	73	0.478781	0.0414015	1	0.55533	28	11	19	0.0871586	0.344928
xapA		Purine nucleoside phosphorylase 2	82	59	31	41	72.5664	41	1.83816	0.0426315	1	0.55533	24	18	10	0.0226558	0.541256
group_2929	hcaR_2	Hca operon transcriptional activator HcaR	82	59	31	41	72.5664	41	1.83816	0.0426315	1	0.55533	24	18	10	0.0226558	0.541256
group_95		hypothetical protein	31	41	82	59	27.4336	59	0.544021	0.0426315	1	0.55533	33	16	24	0.013531	1
group_167		hypothetical protein	7	15	106	85	6.19469	85	0.374214	0.0427704	1	0.55533	18	6	12	0.237885	0.237885
group_1988		hypothetical protein	7	15	106	85	6.19469	85	0.374214	0.0427704	1	0.55533	15	6	10	0.301758	0.607239
group_3641	mshA_2	D-inositol-3-phosphate glycosyltransferase	20	8	93	92	17.6991	92	2.47312	0.0427807	1	0.55533	19	14	6	0.0635681	0.167068
yjgL_2		hypothetical protein	46	27	67	73	40.708	73	1.85627	0.0429503	1	0.55533	23	14	14	0.404873	0.404873
group_4740		hypothetical protein	25	11	88	89	22.1239	89	2.29855	0.0429713	1	0.55533	21	12	10	0.663624	1
group_4952		hypothetical protein	25	11	88	89	22.1239	89	2.29855	0.0429713	1	0.55533	13	5	8	0.581055	0.581055
group_4629		hypothetical protein	100	78	13	22	88.4956	22	2.16963	0.0432194	1	0.55533	16	8	8	1	1
group_1026		hypothetical protein	13	22	100	78	11.5044	78	0.460909	0.0432194	1	0.55533	18	5	14	0.0308838	0.0962524
group_3567	nicS	HTH-type transcriptional repressor NicS	13	22	100	78	11.5044	78	0.460909	0.0432194	1	0.55533	16	8	8	1	1
group_391		hypothetical protein	13	22	100	78	11.5044	78	0.460909	0.0432194	1	0.55533	16	6	11	0.210114	0.454498
group_8750		hypothetical protein	13	22	100	78	11.5044	78	0.460909	0.0432194	1	0.55533	16	8	8	1	1
group_814		hypothetical protein	32	42	81	58	28.3186	58	0.545561	0.0437172	1	0.55533	29	15	15	1	1
psiB_2		Protein PsiB	10	19	103	81	8.84956	81	0.413899	0.0441548	1	0.55533	17	7	12	0.143463	0.629059
rfaQ		Lipopolysaccharide core heptosyltransferase RfaQ	83	85	30	15	73.4513	15	0.488235	0.0444382	1	0.55533	11	10	2	0.0117188	0.0654297
rfaG		Lipopolysaccharide core biosynthesis protein RfaG	83	85	30	15	73.4513	15	0.488235	0.0444382	1	0.55533	11	10	2	0.0117188	0.0654297
group_4680	rfaG	Lipopolysaccharide core biosynthesis protein RfaG	30	15	83	85	26.5487	85	2.04819	0.0444382	1	0.55533	11	2	10	0.0117188	0.0654297
group_4681	rfaQ	Lipopolysaccharide core heptosyltransferase RfaQ	30	15	83	85	26.5487	85	2.04819	0.0444382	1	0.55533	11	2	10	0.0117188	0.0654297
group_7342	yadK	putative fimbrial-like protein YadK	30	15	83	85	26.5487	85	2.04819	0.0444382	1	0.55533	9	2	8	0.0390625	0.179688
group_200		hypothetical protein	66	72	47	28	58.4071	28	0.546099	0.0445695	1	0.55533	28	16	16	0.571588	0.571588
group_2430		hypothetical protein	66	72	47	28	58.4071	28	0.546099	0.0445695	1	0.55533	25	16	14	0.229523	0.690038
group_278	klcA_2	Antirestriction protein KlcA	66	72	47	28	58.4071	28	0.546099	0.0445695	1	0.55533	28	16	16	0.571588	0.571588
group_155		hypothetical protein	99	96	14	4	87.6106	4	0.294643	0.0457656	1	0.55533	9	4	7	0.179688	1
yehB_2		Outer membrane usher protein YehB	99	96	14	4	87.6106	4	0.294643	0.0457656	1	0.55533	9	4	7	0.179688	1
group_5002		hypothetical protein	14	4	99	96	12.3894	96	3.39394	0.0457656	1	0.55533	8	5	3	0.726562	0.726562
group_5085		hypothetical protein	14	4	99	96	12.3894	96	3.39394	0.0457656	1	0.55533	10	7	4	0.34375	0.753906
group_8201		hypothetical protein	14	4	99	96	12.3894	96	3.39394	0.0457656	1	0.55533	10	7	4	0.34375	0.753906
group_8211		hypothetical protein	14	4	99	96	12.3894	96	3.39394	0.0457656	1	0.55533	10	7	4	0.34375	0.753906
group_8212		hypothetical protein	14	4	99	96	12.3894	96	3.39394	0.0457656	1	0.55533	10	7	4	0.34375	0.753906
group_44		hypothetical protein	65	71	48	29	57.5221	29	0.55311	0.0461837	1	0.55533	26	14	16	0.32694	0.845019
group_1288		hypothetical protein	5	12	108	88	4.42478	88	0.339506	0.0465601	1	0.55533	13	4	11	0.0224609	0.266846
clpV1_1		Protein ClpV1	5	12	108	88	4.42478	88	0.339506	0.0465601	1	0.55533	13	4	9	0.266846	0.266846
group_5225		hypothetical protein	5	12	108	88	4.42478	88	0.339506	0.0465601	1	0.55533	13	5	10	0.0922852	0.581055
group_8778		hypothetical protein	5	12	108	88	4.42478	88	0.339506	0.0465601	1	0.55533	10	4	8	0.109375	0.753906
flu		Antigen 43	78	55	35	45	69.0265	45	1.82338	0.0469059	1	0.55533	30	22	10	0.0161248	0.0987371
group_4307		hypothetical protein	113	96	0	4	100	4	inf	0.0470344	1	0.55533	4	4	0	0.125	0.125
kdpE		KDP operon transcriptional regulatory protein KdpE	113	96	0	4	100	4	inf	0.0470344	1	0.55533	4	4	0	0.125	0.125
group_10054		hypothetical protein	0	4	113	96	0	96	0	0.0470344	1	0.55533	3	0	3	0.25	0.25
group_10112		hypothetical protein	0	4	113	96	0	96	0	0.0470344	1	0.55533	3	0	3	0.25	0.25
group_10138		hypothetical protein	0	4	113	96	0	96	0	0.0470344	1	0.55533	2	0	2	0.5	0.5
group_10153		hypothetical protein	0	4	113	96	0	96	0	0.0470344	1	0.55533	3	0	3	0.25	0.25
ygiW_3		Protein YgiW	0	4	113	96	0	96	0	0.0470344	1	0.55533	2	0	2	0.5	0.5
group_10160		hypothetical protein	0	4	113	96	0	96	0	0.0470344	1	0.55533	2	0	2	0.5	0.5
group_10170		hypothetical protein	0	4	113	96	0	96	0	0.0470344	1	0.55533	4	0	4	0.125	0.125
group_10179		hypothetical protein	0	4	113	96	0	96	0	0.0470344	1	0.55533	2	0	2	0.5	0.5
group_10180		hypothetical protein	0	4	113	96	0	96	0	0.0470344	1	0.55533	2	0	2	0.5	0.5
group_10181		hypothetical protein	0	4	113	96	0	96	0	0.0470344	1	0.55533	2	0	2	0.5	0.5
group_10238		hypothetical protein	0	4	113	96	0	96	0	0.0470344	1	0.55533	3	0	3	0.25	0.25
group_10244		hypothetical protein	0	4	113	96	0	96	0	0.0470344	1	0.55533	1	0	1	1	1
group_10248		hypothetical protein	0	4	113	96	0	96	0	0.0470344	1	0.55533	3	0	3	0.25	0.25
group_10249		hypothetical protein	0	4	113	96	0	96	0	0.0470344	1	0.55533	3	0	3	0.25	0.25
group_10251		hypothetical protein	0	4	113	96	0	96	0	0.0470344	1	0.55533	3	0	3	0.25	0.25
group_10273		hypothetical protein	0	4	113	96	0	96	0	0.0470344	1	0.55533	3	0	3	0.25	0.25
group_10274		hypothetical protein	0	4	113	96	0	96	0	0.0470344	1	0.55533	3	0	3	0.25	0.25
group_10276		hypothetical protein	0	4	113	96	0	96	0	0.0470344	1	0.55533	2	0	2	0.5	0.5
group_10277		hypothetical protein	0	4	113	96	0	96	0	0.0470344	1	0.55533	2	0	2	0.5	0.5
group_10290		hypothetical protein	0	4	113	96	0	96	0	0.0470344	1	0.55533	3	0	3	0.25	0.25
group_10301		hypothetical protein	0	4	113	96	0	96	0	0.0470344	1	0.55533	3	0	3	0.25	0.25
group_10302		hypothetical protein	0	4	113	96	0	96	0	0.0470344	1	0.55533	3	0	3	0.25	0.25
group_10303		hypothetical protein	0	4	113	96	0	96	0	0.0470344	1	0.55533	3	0	3	0.25	0.25
group_10304		hypothetical protein	0	4	113	96	0	96	0	0.0470344	1	0.55533	3	0	3	0.25	0.25
group_10305		hypothetical protein	0	4	113	96	0	96	0	0.0470344	1	0.55533	3	0	3	0.25	0.25
group_10306		hypothetical protein	0	4	113	96	0	96	0	0.0470344	1	0.55533	3	0	3	0.25	0.25
group_10307		hypothetical protein	0	4	113	96	0	96	0	0.0470344	1	0.55533	3	0	3	0.25	0.25
group_10308		hypothetical protein	0	4	113	96	0	96	0	0.0470344	1	0.55533	3	0	3	0.25	0.25
group_10310		hypothetical protein	0	4	113	96	0	96	0	0.0470344	1	0.55533	3	0	3	0.25	0.25
group_10312		hypothetical protein	0	4	113	96	0	96	0	0.0470344	1	0.55533	3	0	3	0.25	0.25
group_10313		hypothetical protein	0	4	113	96	0	96	0	0.0470344	1	0.55533	3	0	3	0.25	0.25
group_10314		hypothetical protein	0	4	113	96	0	96	0	0.0470344	1	0.55533	3	0	3	0.25	0.25
group_10315		hypothetical protein	0	4	113	96	0	96	0	0.0470344	1	0.55533	3	0	3	0.25	0.25
group_10316		hypothetical protein	0	4	113	96	0	96	0	0.0470344	1	0.55533	3	0	3	0.25	0.25
group_10317		hypothetical protein	0	4	113	96	0	96	0	0.0470344	1	0.55533	3	0	3	0.25	0.25
group_10318		hypothetical protein	0	4	113	96	0	96	0	0.0470344	1	0.55533	3	0	3	0.25	0.25
group_10319		hypothetical protein	0	4	113	96	0	96	0	0.0470344	1	0.55533	3	0	3	0.25	0.25
group_10320		hypothetical protein	0	4	113	96	0	96	0	0.0470344	1	0.55533	3	0	3	0.25	0.25
group_10344		hypothetical protein	0	4	113	96	0	96	0	0.0470344	1	0.55533	3	0	3	0.25	0.25
group_10357		hypothetical protein	0	4	113	96	0	96	0	0.0470344	1	0.55533	2	0	2	0.5	0.5
group_10639		hypothetical protein	0	4	113	96	0	96	0	0.0470344	1	0.55533	3	0	3	0.25	0.25
group_10640		hypothetical protein	0	4	113	96	0	96	0	0.0470344	1	0.55533	3	0	3	0.25	0.25
group_10641		hypothetical protein	0	4	113	96	0	96	0	0.0470344	1	0.55533	3	0	3	0.25	0.25
group_10642		hypothetical protein	0	4	113	96	0	96	0	0.0470344	1	0.55533	3	0	3	0.25	0.25
group_10643		hypothetical protein	0	4	113	96	0	96	0	0.0470344	1	0.55533	3	0	3	0.25	0.25
group_10645		hypothetical protein	0	4	113	96	0	96	0	0.0470344	1	0.55533	4	0	4	0.125	0.125
group_10646		hypothetical protein	0	4	113	96	0	96	0	0.0470344	1	0.55533	4	0	4	0.125	0.125
group_10647		hypothetical protein	0	4	113	96	0	96	0	0.0470344	1	0.55533	4	0	4	0.125	0.125
group_10648		hypothetical protein	0	4	113	96	0	96	0	0.0470344	1	0.55533	4	0	4	0.125	0.125
group_10649		IS110 family transposase ISPpr8	0	4	113	96	0	96	0	0.0470344	1	0.55533	4	0	4	0.125	0.125
group_10650		hypothetical protein	0	4	113	96	0	96	0	0.0470344	1	0.55533	4	0	4	0.125	0.125
group_10651		hypothetical protein	0	4	113	96	0	96	0	0.0470344	1	0.55533	4	0	4	0.125	0.125
group_10652		hypothetical protein	0	4	113	96	0	96	0	0.0470344	1	0.55533	4	0	4	0.125	0.125
group_10883		hypothetical protein	0	4	113	96	0	96	0	0.0470344	1	0.55533	3	0	3	0.25	0.25
group_11270	cfaE	CFA/I fimbrial subunit E	0	4	113	96	0	96	0	0.0470344	1	0.55533	4	0	4	0.125	0.125
group_11334		hypothetical protein	0	4	113	96	0	96	0	0.0470344	1	0.55533	4	0	4	0.125	0.125
group_11390		hypothetical protein	0	4	113	96	0	96	0	0.0470344	1	0.55533	4	0	4	0.125	0.125
group_11392		hypothetical protein	0	4	113	96	0	96	0	0.0470344	1	0.55533	4	0	4	0.125	0.125
group_11396		hypothetical protein	0	4	113	96	0	96	0	0.0470344	1	0.55533	4	0	4	0.125	0.125
group_11417	cai	Colicin-A immunity protein	0	4	113	96	0	96	0	0.0470344	1	0.55533	4	0	4	0.125	0.125
group_14930		hypothetical protein	0	4	113	96	0	96	0	0.0470344	1	0.55533	4	0	4	0.125	0.125
group_14931		hypothetical protein	0	4	113	96	0	96	0	0.0470344	1	0.55533	4	0	4	0.125	0.125
group_14932		hypothetical protein	0	4	113	96	0	96	0	0.0470344	1	0.55533	4	0	4	0.125	0.125
group_14938		hypothetical protein	0	4	113	96	0	96	0	0.0470344	1	0.55533	4	0	4	0.125	0.125
group_15020		hypothetical protein	0	4	113	96	0	96	0	0.0470344	1	0.55533	4	0	4	0.125	0.125
group_15104		hypothetical protein	0	4	113	96	0	96	0	0.0470344	1	0.55533	4	0	4	0.125	0.125
group_15105		hypothetical protein	0	4	113	96	0	96	0	0.0470344	1	0.55533	4	0	4	0.125	0.125
group_15763		hypothetical protein	0	4	113	96	0	96	0	0.0470344	1	0.55533	4	0	4	0.125	0.125
group_15812		hypothetical protein	0	4	113	96	0	96	0	0.0470344	1	0.55533	2	0	2	0.5	0.5
group_16415		IS1 family transposase IS1N	0	4	113	96	0	96	0	0.0470344	1	0.55533	2	0	2	0.5	0.5
group_16418		hypothetical protein	0	4	113	96	0	96	0	0.0470344	1	0.55533	3	0	3	0.25	0.25
group_16491		hypothetical protein	0	4	113	96	0	96	0	0.0470344	1	0.55533	3	0	3	0.25	0.25
group_16510		hypothetical protein	0	4	113	96	0	96	0	0.0470344	1	0.55533	2	0	2	0.5	0.5
group_16512		hypothetical protein	0	4	113	96	0	96	0	0.0470344	1	0.55533	3	0	3	0.25	0.25
group_16520		hypothetical protein	0	4	113	96	0	96	0	0.0470344	1	0.55533	4	0	4	0.125	0.125
group_1657		hypothetical protein	0	4	113	96	0	96	0	0.0470344	1	0.55533	3	0	3	0.25	0.25
group_16587		hypothetical protein	0	4	113	96	0	96	0	0.0470344	1	0.55533	2	0	2	0.5	0.5
group_16589		hypothetical protein	0	4	113	96	0	96	0	0.0470344	1	0.55533	2	0	2	0.5	0.5
group_16590		hypothetical protein	0	4	113	96	0	96	0	0.0470344	1	0.55533	2	0	2	0.5	0.5
opgE_1		Phosphoethanolamine transferase OpgE	0	4	113	96	0	96	0	0.0470344	1	0.55533	4	0	4	0.125	0.125
group_16753		hypothetical protein	0	4	113	96	0	96	0	0.0470344	1	0.55533	2	0	2	0.5	0.5
group_16786		hypothetical protein	0	4	113	96	0	96	0	0.0470344	1	0.55533	2	0	2	0.5	0.5
group_16787		hypothetical protein	0	4	113	96	0	96	0	0.0470344	1	0.55533	2	0	2	0.5	0.5
group_16788		hypothetical protein	0	4	113	96	0	96	0	0.0470344	1	0.55533	2	0	2	0.5	0.5
group_16789		hypothetical protein	0	4	113	96	0	96	0	0.0470344	1	0.55533	2	0	2	0.5	0.5
group_16790	proQ_2	RNA chaperone ProQ	0	4	113	96	0	96	0	0.0470344	1	0.55533	2	0	2	0.5	0.5
group_16791		hypothetical protein	0	4	113	96	0	96	0	0.0470344	1	0.55533	2	0	2	0.5	0.5
group_16792		hypothetical protein	0	4	113	96	0	96	0	0.0470344	1	0.55533	2	0	2	0.5	0.5
group_16793		hypothetical protein	0	4	113	96	0	96	0	0.0470344	1	0.55533	2	0	2	0.5	0.5
group_16794		hypothetical protein	0	4	113	96	0	96	0	0.0470344	1	0.55533	2	0	2	0.5	0.5
group_16795		hypothetical protein	0	4	113	96	0	96	0	0.0470344	1	0.55533	2	0	2	0.5	0.5
group_16796		hypothetical protein	0	4	113	96	0	96	0	0.0470344	1	0.55533	2	0	2	0.5	0.5
group_16797		hypothetical protein	0	4	113	96	0	96	0	0.0470344	1	0.55533	2	0	2	0.5	0.5
group_16798		hypothetical protein	0	4	113	96	0	96	0	0.0470344	1	0.55533	2	0	2	0.5	0.5
group_16799		hypothetical protein	0	4	113	96	0	96	0	0.0470344	1	0.55533	2	0	2	0.5	0.5
group_16800	intA_2	Prophage integrase IntA	0	4	113	96	0	96	0	0.0470344	1	0.55533	2	0	2	0.5	0.5
group_16817	hha_2	Hemolysin expression-modulating protein Hha	0	4	113	96	0	96	0	0.0470344	1	0.55533	2	0	2	0.5	0.5
group_16829		hypothetical protein	0	4	113	96	0	96	0	0.0470344	1	0.55533	4	0	4	0.125	0.125
group_16830		hypothetical protein	0	4	113	96	0	96	0	0.0470344	1	0.55533	4	0	4	0.125	0.125
group_16843		hypothetical protein	0	4	113	96	0	96	0	0.0470344	1	0.55533	4	0	4	0.125	0.125
group_16846		hypothetical protein	0	4	113	96	0	96	0	0.0470344	1	0.55533	4	0	4	0.125	0.125
group_18211		hypothetical protein	0	4	113	96	0	96	0	0.0470344	1	0.55533	4	0	4	0.125	0.125
group_18212		hypothetical protein	0	4	113	96	0	96	0	0.0470344	1	0.55533	4	0	4	0.125	0.125
group_18262		hypothetical protein	0	4	113	96	0	96	0	0.0470344	1	0.55533	4	0	4	0.125	0.125
group_18435		hypothetical protein	0	4	113	96	0	96	0	0.0470344	1	0.55533	4	0	4	0.125	0.125
group_18440		hypothetical protein	0	4	113	96	0	96	0	0.0470344	1	0.55533	2	0	2	0.5	0.5
group_18441		hypothetical protein	0	4	113	96	0	96	0	0.0470344	1	0.55533	2	0	2	0.5	0.5
group_18458		hypothetical protein	0	4	113	96	0	96	0	0.0470344	1	0.55533	4	0	4	0.125	0.125
group_18547		hypothetical protein	0	4	113	96	0	96	0	0.0470344	1	0.55533	4	0	4	0.125	0.125
intS		Prophage integrase IntS	0	4	113	96	0	96	0	0.0470344	1	0.55533	2	0	2	0.5	0.5
group_18688		hypothetical protein	0	4	113	96	0	96	0	0.0470344	1	0.55533	2	0	2	0.5	0.5
group_18689		hypothetical protein	0	4	113	96	0	96	0	0.0470344	1	0.55533	2	0	2	0.5	0.5
group_19106		hypothetical protein	0	4	113	96	0	96	0	0.0470344	1	0.55533	2	0	2	0.5	0.5
group_19107		hypothetical protein	0	4	113	96	0	96	0	0.0470344	1	0.55533	2	0	2	0.5	0.5
fumB_2		Fumarate hydratase class I, anaerobic	0	4	113	96	0	96	0	0.0470344	1	0.55533	4	0	4	0.125	0.125
socA		Antitoxin SocA	0	4	113	96	0	96	0	0.0470344	1	0.55533	4	0	4	0.125	0.125
group_19822		hypothetical protein	0	4	113	96	0	96	0	0.0470344	1	0.55533	3	0	3	0.25	0.25
group_20026		hypothetical protein	0	4	113	96	0	96	0	0.0470344	1	0.55533	4	0	4	0.125	0.125
group_20027		hypothetical protein	0	4	113	96	0	96	0	0.0470344	1	0.55533	4	0	4	0.125	0.125
group_2026		hypothetical protein	0	4	113	96	0	96	0	0.0470344	1	0.55533	1	0	1	1	1
group_2029		hypothetical protein	0	4	113	96	0	96	0	0.0470344	1	0.55533	3	0	3	0.25	0.25
group_2036		hypothetical protein	0	4	113	96	0	96	0	0.0470344	1	0.55533	2	0	2	0.5	0.5
group_21004	apxIB	Toxin RTX-I translocation ATP-binding protein	0	4	113	96	0	96	0	0.0470344	1	0.55533	3	0	3	0.25	0.25
tmrB		Tunicamycin resistance protein	0	4	113	96	0	96	0	0.0470344	1	0.55533	3	0	3	0.25	0.25
group_21020		hypothetical protein	0	4	113	96	0	96	0	0.0470344	1	0.55533	4	0	4	0.125	0.125
group_21054		hypothetical protein	0	4	113	96	0	96	0	0.0470344	1	0.55533	3	0	3	0.25	0.25
group_2112		hypothetical protein	0	4	113	96	0	96	0	0.0470344	1	0.55533	3	0	3	0.25	0.25
group_21485		hypothetical protein	0	4	113	96	0	96	0	0.0470344	1	0.55533	3	0	3	0.25	0.25
group_21523	hin	DNA-invertase hin	0	4	113	96	0	96	0	0.0470344	1	0.55533	3	0	3	0.25	0.25
group_21536		hypothetical protein	0	4	113	96	0	96	0	0.0470344	1	0.55533	3	0	3	0.25	0.25
group_21539		hypothetical protein	0	4	113	96	0	96	0	0.0470344	1	0.55533	3	0	3	0.25	0.25
group_21540		hypothetical protein	0	4	113	96	0	96	0	0.0470344	1	0.55533	3	0	3	0.25	0.25
group_21541		hypothetical protein	0	4	113	96	0	96	0	0.0470344	1	0.55533	3	0	3	0.25	0.25
group_21542		hypothetical protein	0	4	113	96	0	96	0	0.0470344	1	0.55533	3	0	3	0.25	0.25
group_21543		hypothetical protein	0	4	113	96	0	96	0	0.0470344	1	0.55533	3	0	3	0.25	0.25
group_21545		hypothetical protein	0	4	113	96	0	96	0	0.0470344	1	0.55533	3	0	3	0.25	0.25
group_21546		hypothetical protein	0	4	113	96	0	96	0	0.0470344	1	0.55533	3	0	3	0.25	0.25
group_21547		hypothetical protein	0	4	113	96	0	96	0	0.0470344	1	0.55533	3	0	3	0.25	0.25
group_21596		hypothetical protein	0	4	113	96	0	96	0	0.0470344	1	0.55533	3	0	3	0.25	0.25
group_21597		hypothetical protein	0	4	113	96	0	96	0	0.0470344	1	0.55533	3	0	3	0.25	0.25
group_21616	clpP_2	ATP-dependent Clp protease proteolytic subunit	0	4	113	96	0	96	0	0.0470344	1	0.55533	3	0	3	0.25	0.25
group_22725		hypothetical protein	0	4	113	96	0	96	0	0.0470344	1	0.55533	3	0	3	0.25	0.25
group_22726		IS110 family transposase ISEc76	0	4	113	96	0	96	0	0.0470344	1	0.55533	3	0	3	0.25	0.25
group_22733		hypothetical protein	0	4	113	96	0	96	0	0.0470344	1	0.55533	3	0	3	0.25	0.25
group_22834		hypothetical protein	0	4	113	96	0	96	0	0.0470344	1	0.55533	3	0	3	0.25	0.25
group_22835	hns_1	DNA-binding protein H-NS	0	4	113	96	0	96	0	0.0470344	1	0.55533	3	0	3	0.25	0.25
group_2713		hypothetical protein	0	4	113	96	0	96	0	0.0470344	1	0.55533	3	0	3	0.25	0.25
group_2724		hypothetical protein	0	4	113	96	0	96	0	0.0470344	1	0.55533	3	0	3	0.25	0.25
group_2851		hypothetical protein	0	4	113	96	0	96	0	0.0470344	1	0.55533	2	0	2	0.5	0.5
group_2852	tnpR	Transposon gamma-delta resolvase	0	4	113	96	0	96	0	0.0470344	1	0.55533	4	0	4	0.125	0.125
group_2854		hypothetical protein	0	4	113	96	0	96	0	0.0470344	1	0.55533	4	0	4	0.125	0.125
group_2868	yehF	hypothetical protein	0	4	113	96	0	96	0	0.0470344	1	0.55533	3	0	3	0.25	0.25
group_2869		hypothetical protein	0	4	113	96	0	96	0	0.0470344	1	0.55533	2	0	2	0.5	0.5
group_2878		hypothetical protein	0	4	113	96	0	96	0	0.0470344	1	0.55533	1	0	1	1	1
group_2885		hypothetical protein	0	4	113	96	0	96	0	0.0470344	1	0.55533	4	0	4	0.125	0.125
group_2887		hypothetical protein	0	4	113	96	0	96	0	0.0470344	1	0.55533	3	0	3	0.25	0.25
group_2888		hypothetical protein	0	4	113	96	0	96	0	0.0470344	1	0.55533	3	0	3	0.25	0.25
group_3757		hypothetical protein	0	4	113	96	0	96	0	0.0470344	1	0.55533	4	0	4	0.125	0.125
group_3764		hypothetical protein	0	4	113	96	0	96	0	0.0470344	1	0.55533	3	0	3	0.25	0.25
group_3767		hypothetical protein	0	4	113	96	0	96	0	0.0470344	1	0.55533	3	0	3	0.25	0.25
group_3779		hypothetical protein	0	4	113	96	0	96	0	0.0470344	1	0.55533	2	0	2	0.5	0.5
group_3780		hypothetical protein	0	4	113	96	0	96	0	0.0470344	1	0.55533	3	0	3	0.25	0.25
group_3806		hypothetical protein	0	4	113	96	0	96	0	0.0470344	1	0.55533	3	0	3	0.25	0.25
group_3811		hypothetical protein	0	4	113	96	0	96	0	0.0470344	1	0.55533	3	0	3	0.25	0.25
group_3817		hypothetical protein	0	4	113	96	0	96	0	0.0470344	1	0.55533	3	0	3	0.25	0.25
group_3819		hypothetical protein	0	4	113	96	0	96	0	0.0470344	1	0.55533	3	0	3	0.25	0.25
group_3836		hypothetical protein	0	4	113	96	0	96	0	0.0470344	1	0.55533	3	0	3	0.25	0.25
group_4117		hypothetical protein	0	4	113	96	0	96	0	0.0470344	1	0.55533	3	0	3	0.25	0.25
group_4140		hypothetical protein	0	4	113	96	0	96	0	0.0470344	1	0.55533	4	0	4	0.125	0.125
group_4172		hypothetical protein	0	4	113	96	0	96	0	0.0470344	1	0.55533	4	0	4	0.125	0.125
group_4178		hypothetical protein	0	4	113	96	0	96	0	0.0470344	1	0.55533	2	0	2	0.5	0.5
group_4198		hypothetical protein	0	4	113	96	0	96	0	0.0470344	1	0.55533	4	0	4	0.125	0.125
group_4199		hypothetical protein	0	4	113	96	0	96	0	0.0470344	1	0.55533	4	0	4	0.125	0.125
group_4225		hypothetical protein	0	4	113	96	0	96	0	0.0470344	1	0.55533	4	0	4	0.125	0.125
group_4228		hypothetical protein	0	4	113	96	0	96	0	0.0470344	1	0.55533	4	0	4	0.125	0.125
group_4230		hypothetical protein	0	4	113	96	0	96	0	0.0470344	1	0.55533	4	0	4	0.125	0.125
group_4232		hypothetical protein	0	4	113	96	0	96	0	0.0470344	1	0.55533	4	0	4	0.125	0.125
group_4233		hypothetical protein	0	4	113	96	0	96	0	0.0470344	1	0.55533	4	0	4	0.125	0.125
group_4234		hypothetical protein	0	4	113	96	0	96	0	0.0470344	1	0.55533	4	0	4	0.125	0.125
group_4237		hypothetical protein	0	4	113	96	0	96	0	0.0470344	1	0.55533	3	0	3	0.25	0.25
group_4239		hypothetical protein	0	4	113	96	0	96	0	0.0470344	1	0.55533	3	0	3	0.25	0.25
group_4241		hypothetical protein	0	4	113	96	0	96	0	0.0470344	1	0.55533	3	0	3	0.25	0.25
group_4243		hypothetical protein	0	4	113	96	0	96	0	0.0470344	1	0.55533	3	0	3	0.25	0.25
group_5632		IS110 family transposase IS1663	0	4	113	96	0	96	0	0.0470344	1	0.55533	4	0	4	0.125	0.125
group_5639		hypothetical protein	0	4	113	96	0	96	0	0.0470344	1	0.55533	4	0	4	0.125	0.125
group_5685		hypothetical protein	0	4	113	96	0	96	0	0.0470344	1	0.55533	3	0	3	0.25	0.25
group_5696		hypothetical protein	0	4	113	96	0	96	0	0.0470344	1	0.55533	1	0	1	1	1
group_5710		hypothetical protein	0	4	113	96	0	96	0	0.0470344	1	0.55533	3	0	3	0.25	0.25
group_5722		hypothetical protein	0	4	113	96	0	96	0	0.0470344	1	0.55533	3	0	3	0.25	0.25
group_5724	intQ_2	Putative defective protein IntQ	0	4	113	96	0	96	0	0.0470344	1	0.55533	3	0	3	0.25	0.25
group_5728		hypothetical protein	0	4	113	96	0	96	0	0.0470344	1	0.55533	3	0	3	0.25	0.25
group_5734		hypothetical protein	0	4	113	96	0	96	0	0.0470344	1	0.55533	3	0	3	0.25	0.25
group_5735		hypothetical protein	0	4	113	96	0	96	0	0.0470344	1	0.55533	3	0	3	0.25	0.25
group_5743		hypothetical protein	0	4	113	96	0	96	0	0.0470344	1	0.55533	2	0	2	0.5	0.5
group_5745		hypothetical protein	0	4	113	96	0	96	0	0.0470344	1	0.55533	3	0	3	0.25	0.25
group_5747		hypothetical protein	0	4	113	96	0	96	0	0.0470344	1	0.55533	2	0	2	0.5	0.5
group_5750	dinI_3	DNA damage-inducible protein I	0	4	113	96	0	96	0	0.0470344	1	0.55533	1	0	1	1	1
group_5755		hypothetical protein	0	4	113	96	0	96	0	0.0470344	1	0.55533	3	0	3	0.25	0.25
group_5756		hypothetical protein	0	4	113	96	0	96	0	0.0470344	1	0.55533	3	0	3	0.25	0.25
yjiK_2		putative protein YjiK	0	4	113	96	0	96	0	0.0470344	1	0.55533	3	0	3	0.25	0.25
group_5762	mbeC	Mobilization protein MbeC	0	4	113	96	0	96	0	0.0470344	1	0.55533	4	0	4	0.125	0.125
group_5812		IS3 family transposase ISEc48	0	4	113	96	0	96	0	0.0470344	1	0.55533	2	0	2	0.5	0.5
group_5819	xerC_2	Tyrosine recombinase XerC	0	4	113	96	0	96	0	0.0470344	1	0.55533	3	0	3	0.25	0.25
group_5820		hypothetical protein	0	4	113	96	0	96	0	0.0470344	1	0.55533	3	0	3	0.25	0.25
group_5822		hypothetical protein	0	4	113	96	0	96	0	0.0470344	1	0.55533	4	0	4	0.125	0.125
group_6004		hypothetical protein	0	4	113	96	0	96	0	0.0470344	1	0.55533	4	0	4	0.125	0.125
group_6005		hypothetical protein	0	4	113	96	0	96	0	0.0470344	1	0.55533	4	0	4	0.125	0.125
group_6477		hypothetical protein	0	4	113	96	0	96	0	0.0470344	1	0.55533	3	0	3	0.25	0.25
group_6488		hypothetical protein	0	4	113	96	0	96	0	0.0470344	1	0.55533	3	0	3	0.25	0.25
group_6492		hypothetical protein	0	4	113	96	0	96	0	0.0470344	1	0.55533	3	0	3	0.25	0.25
group_6495		hypothetical protein	0	4	113	96	0	96	0	0.0470344	1	0.55533	2	0	2	0.5	0.5
group_6627		hypothetical protein	0	4	113	96	0	96	0	0.0470344	1	0.55533	4	0	4	0.125	0.125
group_6692		hypothetical protein	0	4	113	96	0	96	0	0.0470344	1	0.55533	3	0	3	0.25	0.25
group_6693		hypothetical protein	0	4	113	96	0	96	0	0.0470344	1	0.55533	4	0	4	0.125	0.125
group_6721		hypothetical protein	0	4	113	96	0	96	0	0.0470344	1	0.55533	4	0	4	0.125	0.125
group_6737		hypothetical protein	0	4	113	96	0	96	0	0.0470344	1	0.55533	2	0	2	0.5	0.5
group_6738		hypothetical protein	0	4	113	96	0	96	0	0.0470344	1	0.55533	2	0	2	0.5	0.5
group_6739		hypothetical protein	0	4	113	96	0	96	0	0.0470344	1	0.55533	2	0	2	0.5	0.5
group_6745		hypothetical protein	0	4	113	96	0	96	0	0.0470344	1	0.55533	3	0	3	0.25	0.25
group_6854		hypothetical protein	0	4	113	96	0	96	0	0.0470344	1	0.55533	4	0	4	0.125	0.125
group_6861		hypothetical protein	0	4	113	96	0	96	0	0.0470344	1	0.55533	4	0	4	0.125	0.125
group_6867		hypothetical protein	0	4	113	96	0	96	0	0.0470344	1	0.55533	2	0	2	0.5	0.5
group_6885		hypothetical protein	0	4	113	96	0	96	0	0.0470344	1	0.55533	4	0	4	0.125	0.125
group_6913		hypothetical protein	0	4	113	96	0	96	0	0.0470344	1	0.55533	4	0	4	0.125	0.125
group_6914		hypothetical protein	0	4	113	96	0	96	0	0.0470344	1	0.55533	4	0	4	0.125	0.125
group_6916		hypothetical protein	0	4	113	96	0	96	0	0.0470344	1	0.55533	4	0	4	0.125	0.125
group_6941		hypothetical protein	0	4	113	96	0	96	0	0.0470344	1	0.55533	4	0	4	0.125	0.125
group_6942		hypothetical protein	0	4	113	96	0	96	0	0.0470344	1	0.55533	4	0	4	0.125	0.125
group_6948		hypothetical protein	0	4	113	96	0	96	0	0.0470344	1	0.55533	4	0	4	0.125	0.125
tap_1		Multidrug efflux pump Tap	0	4	113	96	0	96	0	0.0470344	1	0.55533	4	0	4	0.125	0.125
group_7063		hypothetical protein	0	4	113	96	0	96	0	0.0470344	1	0.55533	4	0	4	0.125	0.125
group_7070		hypothetical protein	0	4	113	96	0	96	0	0.0470344	1	0.55533	3	0	3	0.25	0.25
group_7071		hypothetical protein	0	4	113	96	0	96	0	0.0470344	1	0.55533	3	0	3	0.25	0.25
group_7072		hypothetical protein	0	4	113	96	0	96	0	0.0470344	1	0.55533	3	0	3	0.25	0.25
group_7075		hypothetical protein	0	4	113	96	0	96	0	0.0470344	1	0.55533	3	0	3	0.25	0.25
group_7076		hypothetical protein	0	4	113	96	0	96	0	0.0470344	1	0.55533	3	0	3	0.25	0.25
group_7080		hypothetical protein	0	4	113	96	0	96	0	0.0470344	1	0.55533	3	0	3	0.25	0.25
group_7081		hypothetical protein	0	4	113	96	0	96	0	0.0470344	1	0.55533	3	0	3	0.25	0.25
group_7085		hypothetical protein	0	4	113	96	0	96	0	0.0470344	1	0.55533	3	0	3	0.25	0.25
group_7119		hypothetical protein	0	4	113	96	0	96	0	0.0470344	1	0.55533	3	0	3	0.25	0.25
group_9849	gbpR	HTH-type transcriptional regulator GbpR	0	4	113	96	0	96	0	0.0470344	1	0.55533	3	0	3	0.25	0.25
group_9868		hypothetical protein	0	4	113	96	0	96	0	0.0470344	1	0.55533	3	0	3	0.25	0.25
group_9887		hypothetical protein	0	4	113	96	0	96	0	0.0470344	1	0.55533	4	0	4	0.125	0.125
group_9906		hypothetical protein	0	4	113	96	0	96	0	0.0470344	1	0.55533	3	0	3	0.25	0.25
group_505		hypothetical protein	14	23	99	77	12.3894	77	0.47343	0.0472852	1	0.557418	20	5	16	0.0118179	0.0413895
group_5365	traY	Relaxosome protein TraY	14	23	99	77	12.3894	77	0.47343	0.0472852	1	0.557418	20	11	13	0.263176	0.823803
rrrD		Lysozyme RrrD	99	77	14	23	87.6106	23	2.11224	0.0472852	1	0.557418	20	12	8	0.503445	0.503445
rpnD		ISNCY family transposase ISRor2	87	88	26	12	76.9912	12	0.456294	0.0479265	1	0.563441	19	8	13	0.167068	0.647606
gatY		D-tagatose-1,6-bisphosphate aldolase subunit GatY	87	88	26	12	76.9912	12	0.456294	0.0479265	1	0.563441	15	8	7	1	1
group_1999		hypothetical protein	26	12	87	88	23.0088	88	2.19157	0.0479265	1	0.563441	20	12	10	0.503445	1
group_4315	yfcO	putative protein YfcO	26	12	87	88	23.0088	88	2.19157	0.0479265	1	0.563441	9	3	8	0.0390625	0.507812
group_7183	yfcR	putative fimbrial-like protein YfcR	26	12	87	88	23.0088	88	2.19157	0.0479265	1	0.563441	9	3	8	0.0390625	0.507812
rsrIM		hypothetical protein	19	29	94	71	16.8142	71	0.494864	0.0479704	1	0.563441	25	10	17	0.107752	0.424356
group_4528		hypothetical protein	19	29	94	71	16.8142	71	0.494864	0.0479704	1	0.563441	20	7	15	0.0413895	0.263176
group_10844		hypothetical protein	2	8	111	92	1.76991	92	0.207207	0.0484015	1	0.566445	6	1	5	0.21875	0.21875
group_10992		hypothetical protein	2	8	111	92	1.76991	92	0.207207	0.0484015	1	0.566445	4	2	2	1	1
group_1216		hypothetical protein	2	8	111	92	1.76991	92	0.207207	0.0484015	1	0.566445	8	2	6	0.289062	0.289062
group_1318		hypothetical protein	2	8	111	92	1.76991	92	0.207207	0.0484015	1	0.566445	7	2	5	0.453125	0.453125
group_2049		hypothetical protein	2	8	111	92	1.76991	92	0.207207	0.0484015	1	0.566445	10	2	8	0.109375	0.109375
group_5196		hypothetical protein	2	8	111	92	1.76991	92	0.207207	0.0484015	1	0.566445	8	2	6	0.289062	0.289062
group_9040		hypothetical protein	2	8	111	92	1.76991	92	0.207207	0.0484015	1	0.566445	10	2	8	0.109375	0.109375
group_2541		hypothetical protein	31	16	82	84	27.4336	84	1.98476	0.0485019	1	0.567034	26	16	12	0.32694	0.845019
group_5125		hypothetical protein	31	16	82	84	27.4336	84	1.98476	0.0485019	1	0.567034	19	10	13	0.167068	1
group_495		hypothetical protein	26	36	87	64	23.0088	64	0.53129	0.049123	1	0.573998	27	10	20	0.0191573	0.247789
group_2482	yfcS	putative fimbrial chaperone YfcS	53	33	60	67	46.9027	67	1.79343	0.0499826	1	0.583439	24	13	14	0.541256	0.83882
group_373		hypothetical protein	53	33	60	67	46.9027	67	1.79343	0.0499826	1	0.583439	31	16	18	0.47313	1
